# Supplementary material for: Noise Genetics: Inferring Protein Function by Correlating Phenotype with Protein Levels and Localization in Individual Human Cells
Source: PLoS Genet. 2014 Mar 6;10(3):e1004176. doi: 10.1371/journal.pgen.1004176 (PMC3945223; doi:10.1371/journal.pgen.1004176)
Supplement: File S2 — Candidate motility genes. 74 candidate motility genes are shown along with their correlation values (both Spearman and Pearson), correlation values after binning, gene description, subcellular localization, etc. (XLSX) [file pgen.1004176.s013.xlsx]

## Sheet: Sheet1
published localization category			category based on Publiushed localization		p-value	-log P
13	0.175676	cytoplasm	112	0.19788	0.112659	0.948233
11	0.148649	cytoskeleton	31	0.0547703	0.000700577	3.15454
3	0.0405405	Golgi, ER	8	0.0141343	0.0613896	1.2119
17	0.22973	plasma membrane	86	0.151943	0.0198752	1.70169
12	0.162162	nucleus	114	0.201413	0.0865131	1.06292
3	0.0405405	intracellular	20	0.0353357	0.239854	0.620052
					1
1	0.0135135	mitochondrion	8	0.0141343	0.394918	0.403493
14	0.189189	unknown or other	187	0.330389	0.0019187	2.71699
74			566		1
																			0.451613
															total 62 are in our library	total 74 are in our library	total 5 are in our library	total 13 genes in our movies/library
															20	20	2	6	0.405405		bins analysis	bins analysis	bins analysis	bins analysis
index	protein name	comparison	published loc - category	R fovs pearson	R fovs spearman	R fovs pearson permute	R fovs spearman permute	R agree	R spearman before drug R value (CTs)	R pearson before drug (CTs)	published localization	description	motiltiy gene cards	migration gene cards	adhesome	Simpson et al.	Simpson et al.	review Cell	involved in motiltiy	comparison	R mean	p-value mean	R std	p-values std	siRNA
1	ACTR1A	.correlation vs velocity(-).	2	-0.18	-0.01	-0.18	-0.08	1	-0.167223	-0.158155	cytoplasm,cytoskeleton,dynactin complex,microtubule associated complex,actin filament	ARP1 actin-related protein 1 homolog A,	1	1	0	0	0	0	TRUE	c31	-0.84	0	-0.65	0.01
2	ACTR2	.correlation vs angle change(-). (Protein vs. angle change)	2	-0.09	-0.01	-0.09	-0.04	1	-0.168825	-0.195435	cytoskeleton	actin-related protein 2 isoform a	1	1	0	0	0	0	TRUE	c32	-0.78	0	-0.09	0.76
3	ARPC3	.contrast vs velocity(-).	2	-0.18	-0.02	-0.21	-0.06	1	-0.246787	-0.219353	cytoskeleton,Arp2/3 protein complex,actin cytoskeleton	actin related protein 2/3 complex subunit 3	1	1	0	Discordant	0	1	TRUE	c21	-0.88	0	-0.64	0.01	1
4	ATP5J2	.contrast vs velocity(-).	8	-0.21	-0.05	-0.24	-0.07	1	-0.208585	-0.178254	mitochondrion,,intracellular	ATP synthase, H+ transporting, mitochondrial F0	0	0	0	0	0	0	FALSE	c21	-0.81	0	-0.67	0.01
5	BSG	protein vs. velocity	4	0.12	0.03	0.14	0.03	1	0.210746	0.142843	extracellular space,membrane,integral to membrane	basigin isoform 1	1	1	0	0	0	0	TRUE	c1	0.11	0.7	-0.24	0.4
6	CACNA2D1	.protein vs velocity(-). .correlation vs velocity(-).	4	0.08	0.01	-0.05	-0.06	0	-0.240833	-0.237257	membrane	calcium channel, voltage-dependent, alpha	0	0	0	0	0	0	FALSE	c1	-0.19	0.51	-0.13	0.65
7	CALD1	.contrast vs velocity(-).	2	-0.05	0	-0.06	0.07	1	-0.167938	-0.151268	cytoskeleton	NAG22 protein.	1	1	0	0	0	0	TRUE	c21	-0.91	0	-0.74	0
8	CALM2	.contrast vs velocity(-). .correlation vs velocity.	4	-0.23	-0.1	-0.31	-0.15	1	-0.341926	-0.257386	cytoplasm,plasma membrane	calmodulin 2	0	0	0	0	0	0	FALSE	c21	-0.89	0	-0.68	0.01	1
9	CALM3	.contrast vs velocity(-).	4	-0.22	-0.05	-0.27	-0.1	1	-0.358179	-0.293045	cytoplasm,plasma membrane	calmodulin 3	0	0	0	0	0	0	FALSE	c21	-0.86	0	-0.88	0	1
10	CAV1	.correlation vs velocity(-). .correlation vs angle change. (Protein vs. angle change)	4	0.2	-0.2	0.21	-0.29	1	0.193422	0.159154	Golgi membrane,integral to membrane of membrane fraction,endoplasmic reticulum,plasma membrane,integral to plasma membrane,membrane,integral to membrane,caveolar membrane,lipid raft,perinuclear region	caveolin 1	1	1	1	Discordant	0	0	TRUE	c32	0.15	0.59	-0.2	0.48
11	CHCHD8	protein vs. velocity (-)	9	-0.14	0.03	-0.1	-0.02	1	-0.147494	-0.178032	unknown	coiled-coil-helix-coiled-coil-helix domain	0	0	0	0	0	0	FALSE	c31	-0.6	0.02	-0.44	0.1
12	CHORDC1	.correlation vs velocity(-)..protein vs velocity(-)	9	-0.11	-0.02	-0.14	0.05	1	-0.17153	-0.199712	cellular_component	cysteine and histidine-rich domain	0	0	0	0	0	0	FALSE	c31	-0.81	0	-0.59	0.02
13	CLIC4	protein vs. velocity	9	0.16	0.11	0.16	0.06	1	0.159713	0.140279	unknown	chloride intracellular channel 4	0	1	0	0	0	0	TRUE	c1	0.58	0.02	0.18	0.51
14	CSNK1A1	.contrast vs velocity(-).	1	-0.15	-0.03	-0.14	-0.02	1	-0.211785	-0.170155	cytoplasm	casein kinase 1, alpha 1 isoform 2	0	0	0	Discordant	0	0	FALSE	c21	-0.53	0.04	-0.58	0.02	1
15	DAP	.protein vs. velocity.contrast vs. velocity (-).	1	-0.16	-0.02	-0.19	-0.07	1	-0.190615	-0.141686	intracellular,cytoplasm	death-associated protein	0	0	0	0	0	0	TRUE	c21	-0.7	0	-0.79	0
16	DDX46	.correlation vs velocity(-).	5	-0.2	-0.15	-0.18	-0.11	0	-0.212423	-0.223176	nucleus	DEAD (Asp-Glu-Ala-Asp) box polypeptide 46	0	0	0	0	0	0	FALSE	c31	-0.86	0	-0.93	0
17	DNAJA1	...correlation vs. velocity (-)	4	-0.17	-0.02	-0.17	-0.06	1	-0.145576	-0.22009	membrane,lipid-anchor	DnaJ (Hsp40) homolog, subfamily A, member 1	1	0	0	0	0	0	TRUE	c31	-0.76	0	-0.59	0.02
18	ERH	.correlation vs velocity(-).	5	-0.19	-0.13	-0.22	-0.15	0	-0.214455	-0.173693	nucleus	enhancer of rudimentary homolog	0	0	0	0	0	0	FALSE	c31	-0.71	0	-0.2	0.47
19	FIGN	.correlation vs velocity(-).	9	-0.09	-0.04	-0.13	-0.05	1	-0.150473	-0.159881	unknown	fidgetin	0	0	0	0	0	0	FALSE	c31	-0.67	0.01	-0.54	0.04	1
20	GABARAP	..contrast vs. velocity (-). protein vs. velocity (+)	2	-0.23	0.02	-0.24	-0.01	1	-0.203969	-0.181785	lysosome,endoplasmic reticulum,,microtubule,plasma membrane,cytoskeleton	GABA(A) receptor-associated protein	0	0	0	0	0	0	FALSE	c21	-0.87	0	-0.72	0
21	HCST	.correlation vs velocity(-).	4	NaN	0.07	NaN	-0.02	0	-0.167615	-0.274301	integral to membrane	hematopoietic cell signal transducer isoform 1	0	0	0	0	0	0	FALSE	c31	-0.62	0.01	-0.76	0
22	HMGN3	.correlation vs angle change. .correlation vs angle change(-).	5	0.14	-0.07	0.12	-0.1	1	0.153	0.152394	nucleus	high mobility group nucleosomal binding domain 3	0	0	0	0	0	0	FALSE	c22	0.89	0	0.64	0.01	1
23	HMMR	protein vs. velocity(-). Contrast vs. velocity. Correlation vs. velocity (-). Correlation vs. angle change (-)	1	-0.04	-0.07	-0.12	-0.11	1	-0.315239	-0.235549	cell surface,cytoplasm	hyaluronan-mediated motility receptor isoform a	1	1	0	0	0	0	TRUE	c1	-0.14	0.62	-0.25	0.37
24	HSPB1	.protein vs velocity.	2	0.31	-0.01	0.17	0.02	1	0.15813	0.217387	cytoplasm,cytoskeleton,plasma membrane	heat shock 27kDa protein 1	0	1	1	0	0	0	TRUE	c1	0.84	0	0.37	0.18
25	IFT20	.contrast vs velocity(-).	3	-0.16	-0.13	-0.2	-0.13	1	-0.171695	-0.163568	golgi apparatus,cis-golgi network ,centrosome,centriole ,cell projection,cilium basal body ,present at the centrosomes during the cell cycle and associated with the proximal portion of the mother centriole and the lateral aspect of the daughter centriole,associated with basal body at the base of primary cilia	intraflagellar transport protein IFT20	1	0	0	0	0	0	TRUE	c21	-0.84	0	-0.69	0
26	ISOC1	.correlation vs velocity(-).	3	-0.1	-0.03	-0.17	-0.09	1	-0.207982	-0.198635	peroxisome	isochorismatase domain containing 1	0	0	0	0	0	0	FALSE	c31	-0.71	0	-0.89	0	1
27	MYLE	.contrast vs velocity(-).	9	-0.18	-0.08	-0.17	0	1	-0.168751	-0.182047	unknown	dexamethasone-induced protein	0	0	0	0	0	0	FALSE	c21	-0.99	0	-0.85	0
28	NEXN	correlation vs. velocity (-)	4	-0.14	-0.02	-0.12	0.05	1	-0.142185	-0.167048	plasma membrane	Nexilin.	0	1	1	Discordant	0	0	TRUE	c31	-0.73	0	-0.52	0.05
29	PABPN1	.contrast vs velocity(-).	5	-0.18	-0.1	-0.21	-0.11	1	-0.242581	-0.183109	nucleus	poly(A) binding protein, nuclear 1	0	0	0	0	0	0	FALSE	c21	-0.75	0	-0.43	0.11
30	PFN1	.contrast vs velocity(-).	2	-0.15	-0.03	-0.15	0.02	1	-0.174479	-0.164671	Cytoplasm,cytoskeleton	profilin 1	1	1	1	Discordant	0	0	TRUE	c21	-0.87	0	-0.68	0.01
31	PGK1	.contrast vs velocity(-).	1	-0.14	-0.06	-0.12	-0.04	1	-0.166123	-0.154103	cytoplasm	phosphoglycerate kinase 1	0	1	0	0	0	0	TRUE	c21	-0.9	0	-0.45	0.09
32	PSMA7	.protein vs velocity. .correlation vs velocity.	6	0.21	-0.14	0.44	0.08	1	0.37704	0.160417	proteasome complex (sensu Eukaryota),cytosol,proteasome core complex (sensu Eukaryota),protein complex	proteasome alpha 7 subunit	0	0	0	0	0	0	FALSE	c1	0.63	0.26	0.08	0.9	1
33	PSMC4	.correlation vs velocity(-).	1	-0.08	-0.12	-0.14	-0.07	0	-0.163505	-0.155043	proteasome complex (sensu Eukaryota),nucleus,cytoplasm,cytosol,protein complex	proteasome 26S ATPase subunit 4 isoform 1	1	0	0	0	0	0	TRUE	c31	-0.91	0	-0.59	0.02
34	RBM8A	contrast vs. angle change (-)	1	-0.18	0.01	-0.18	0.05	1	-0.162785	-0.14762	nucleus,,cytoplasm	RNA binding motif protein 8A	0	0	0	0	0	0	FALSE	c22	-0.88	0	-0.91	0
35	RBX1	.contrast vs velocity(-).	5	-0.15	-0.06	-0.17	-0.04	1	-0.218055	-0.213854	ubiquitin ligase complex,nucleus,anaphase-promoting complex,transcription elongation factor complex	ring-box 1	1	0	0	0	0	0	TRUE	c21	-0.98	0	-0.76	0
36	RHD	.contrast vs velocity(-).	4	-0.14	-0.08	-0.15	-0.05	1	-0.195763	-0.164661	integral to plasma membrane,membrane,integral to membrane	Rh blood group D antigen	0	0	0	0	0	0	FALSE	c21	-0.92	0	-0.78	0
37	RPA2	.contrast vs velocity(-).	5	-0.08	0.05	-0.14	-0.1	0	-0.220444	-0.180848	nucleus,also present in pml nuclear bodies,redistributes to discrete nuclear foci upon dna damage	replication protein A2, 32kDa	0	0	0	0	0	0	FALSE	c21	-0.6	0.02	-0.47	0.07
38	RPL11	.correlation vs velocity(-).	5	0.16	0.15	0.06	0.22	0	0.143033	0.266877	intracellular,ribosome,cytosol,nucleus	ribosomal protein L11	0	0	0	0	0	0	FALSE	c21	0.78	0	-0.37	0.21
39	S100A10	.contrast vs velocity(-).	9	-0.2	-0.07	-0.21	-0.08	1	-0.243541	-0.212257	unknown	S100 calcium binding protein A10	0	0	0	0	0	0	FALSE	c21	-0.89	0	-0.53	0.04
40	SERF2	.correlation vs velocity(-).	9	-0.17	-0.09	-0.2	-0.1	1	-0.195559	-0.19418	unknown	small EDRK-rich factor 2	0	0	0	0	0	0	FALSE	c31	-0.83	0	-0.59	0.02
41	SFRS7	.protein vs velocity(-). .correlation vs velocity(-).	5	-0.12	0.05	-0.05	0.08	1	-0.16406	-0.165622	nucleus	splicing factor, arginine/serine-rich 7	0	0	0	0	0	0	FALSE	c1	-0.46	0.08	-0.76	0
42	SR140	.contrast vs velocity(-).	5	-0.16	-0.03	-0.18	-0.1	1	-0.204226	-0.165442	nucleus	U2-associated SR140 protein	0	0	0	0	0	0	FALSE	c21	-0.63	0.01	-0.51	0.05
43	STAU1	.correlation vs velocity(-).	3	-0.09	-0.03	-0.11	-0.1	0	-0.162236	-0.219072	rough endoplasmic reticulum,localizes exclusively with the rough reticulum endoplasmic	staufen isoform a	0	0	0	0	0	0	FALSE	c31	-0.71	0	-0.65	0.01
44	TFAM	.correlation vs velocity(-).	5	-0.13	-0.03	-0.15	-0.02	1	-0.158282	-0.155964	nucleus,mitochondrion	transcription factor A, mitochondrial	0	0	0	0	0	0	FALSE	c31	-0.93	0	-0.82	0
45	TLN2	.correlation vs velocity(-). (Protein vs. velocity)	2	-0.16	-0.15	-0.16	-0.1	1	-0.155047	-0.163518	cytoskeleton,intercellular junction,actin cytoskeleton,synapse	talin 2	1	1	0	Discordant	0	0	TRUE	c31	-0.77	0	-0.39	0.15
46	TOMM70A	.contrast vs velocity.	4	0.18	0.03	0.16	0.12	1	0.15378	0.165356	mitochondrion,plasma membrane	translocase of outer mitochondrial membrane 70	0	0	0	0	0	0	FALSE	c21	0.54	0.04	0.51	0.05
47	U2AF1	.correlation vs velocity(-).	5	-0.21	-0.2	-0.13	-0.15	0	-0.195992	-0.233873	nucleus	U2 small nuclear RNA auxillary factor 1 isoform	0	0	0	0	0	0	FALSE	c31	-0.93	0	-0.88	0
48	UBE2D2	...correlation vs. velocity (-)	9	-0.18	-0.07	-0.21	0.04	1	-0.181349	-0.14689	unknown	ubiquitin-conjugating enzyme E2D 2 isoform 2	1	1	0	0	0	0	TRUE	c31	-0.23	0.4	-0.62	0.01
49	VAPA	.correlation vs angle change(-). (Protein vs. velocity)	4	0.04	0.06	0.02	0.01	1	-0.219459	-0.169129	membrane,integral to membrane	vesicle-associated membrane protein-associated	1	1	0	0	0	0	TRUE	c32	-0.61	0.02	-0.67	0.01
50	VBP1	.correlation vs velocity(-).	1	-0.03	0.04	-0.08	0.01	0	-0.157381	-0.271768	cytoplasm,nucleus,in complex with vhl can translocate to the nucleus	von Hippel-Lindau binding protein 1	0	0	0	0	0	0	FALSE	c31	-0.65	0.01	-0.68	0.01	1
51	VIL2	.protein vs angle change(-). .correlation vs angle change(-).	2	-0.23	0.07	-0.28	0.08	1	-0.291456	-0.250942	cytoplasm,cytoskeleton,plasma membrane	villin 2	1	0	1	Accelerated - MC	1	0	TRUE	c2	-0.71	0	-0.37	0.18	1
52	VPS29	.protein vs velocity(-). .correlation vs velocity(-).	9	-0.18	-0.07	-0.45	-0.19	1	-0.270212	-0.176705	cytoplasm,membrane,peripheral membrane protein	Homo sapiens x 007 protein mRNA, complete cds.	0	0	0	0	0	0	FALSE	c1	-0.58	0.02	-0.52	0.05
53	WASF2	.contrast vs velocity(-). (Protein vs. velocity.)	2	-0.12	-0.04	-0.12	-0.02	1	-0.175074	-0.165628	cytoskeleton	WAS protein family, member 2	1	1	0	Discordant	0	1	TRUE	c21	-0.92	0	-0.82	0
54	WDR66	.protein vs velocity.	9	0.32	0.05	0.37	0.19	1	0.27495	0.182696	unknown	WD repeat domain 66	0	0	0	0	0	0	FALSE	c1	0.91	0	0.49	0.06
55	YAP1	.contrast vs velocity(-).proterin vs. velocity (+)	1	-0.15	-0.04	-0.17	-0.03	1	-0.182029	-0.167268	transcription factor complex	Yes-associated protein 1, 65kDa isoform 2	0	1	0	0	0	0	TRUE	c21	-0.88	0	-0.45	0.09	1
56	ZFR	.correlation vs velocity(-).	5	-0.27	-0.09	-0.15	-0.05	1	-0.201529	-0.380037	Nucleus	zinc finger RNA binding protein	0	0	0	0	0	0	FALSE	c31	-0.83	0	-0.77	0
57	ARHGAP17	.protein vs velocity.	6	0.18	0.05	0.14	0.07	1	0.0907612	0.071324	intracellular,cytoplasm,tight junction,membrane,cell junction	nadrin isoform 1	0	0	0	0	0	1	TRUE	c1
58	ARHGAP18	.protein vs velocity.	6	0.18	0.04	0.16	0.05	1	0.128447	0.094033	intracellular	Rho GTPase activating protein 18	0	0	0	0	0	1	TRUE	c1	0.93	0	0.16	0.58
59	BAIAP2	.protein vs velocity.	4	0.17	0.06	0.16	0.07	1	0.11186	0.0691466	cytoplasm,membrane,peripheral membrane protein,cell projection,filopodium,cell projection,ruffle,detected throughout the cytoplasm in the absence of specific binding partners,detected in filopodia and close to membrane ruffles	BAI1-associated protein 2 isoform 3	1	0	0	0	0	1	TRUE	c1	0.91	0	0.02	0.94
60	BANK1	.protein vs velocity.	1	0.22	0.05	0.22	0.09	1	0.133035	0.118643	cytoplasm	B-cell scaffold protein with ankyrin repeats 1	0	0	0	0	0	0	FALSE	c1	0.84	0	0.49	0.07
61	CLIC1	.protein vs velocity.	4	0.16	-0.06	0.15	-0.09	1	0.140426	0.0911652	membrane fraction,soluble fraction,nucleus,nuclear envelope,cytoplasm,cytosol,plasma membrane,brush border,membrane,nuclear membrane,protein complex	chloride intracellular channel 1	0	0	0	0	0	0	FALSE	c1	0.69	0	-0.57	0.03
62	COX17	.protein vs velocity.	1	0.17	0.02	0.18	0.08	1	0.127286	0.0777242	cytoplasm,mitochondrion,mitochondrial intermembrane space	COX17 homolog, cytochrome c oxidase assembly	0	0	0	0	0	0	FALSE	c1	0.73	0	0.28	0.32
63	DHX16	.protein vs velocity.	9	0.2	0.09	0.23	0.03	1	0.155548	0.054085	unknown	DEAH (Asp-Glu-Ala-His) box polypeptide 16	0	0	0	0	0	0	FALSE	c1	0.61	0.01	-0.13	0.66
64	EIF4EBP1	.protein vs velocity.	1	0.21	0.02	0.22	0.07	1	0.133407	0.116841	cytoplasm	eukaryotic translation initiation factor 4E	1	0	0	0	0	0	TRUE	c1	0.87	0	0.43	0.11
65	FAU	.protein vs velocity.	1	0.21	0.03	0.18	0.08	1	0.167976	0.158551	ribosome	ubiquitin-like protein fubi and ribosomal	0	0	0	0	0	0	FALSE	c1	0.75	0	0.1	0.72
66	LOXL2	.protein vs velocity.	4	0.18	0.03	0.18	0.06	1	0.118532	0.128873	extracellular space,membrane	lysyl oxidase-like 2 precursor	0	1	0	0	0	0	TRUE	c1	0.65	0.01	0.35	0.21
67	LRRC59	.protein vs velocity.	4	0.18	0.07	0.18	0.04	1	0.13856	0.132794	membrane,integral to membrane	leucine rich repeat containing 59	0	0	0	0	0	0	FALSE	c1	0.87	0	-0.07	0.8
68	NMT1	.protein vs velocity.	1	0.22	0.02	0.19	0.02	1	0.110259	0.0635164	cytoplasm	N-myristoyltransferase 1	0	0	0	0	0	0	FALSE	c1	0.71	0	0.01	0.97
69	RAC1	.protein vs velocity.	4	0.18	0.03	0.2	0.09	1	0.147194	0.0181298	cell membrane; lipid-anchor; cytoplasmic side (by similarity). melanosome. note=inner surface of plasma membrane possibly with attachment requiring prenylation of the c- terminal cysteine (by similarity). identified by mass spectrometry in melanosome fractions from stage i to stage iv.	ras-related C3 botulinum toxin substrate 1	1	1	1	Impaired - MC	1	1	TRUE	c1	0.95	0	0.37	0.18
70	RBM41	.protein vs velocity.	9	0.18	0.03	0.14	0.01	1	0.134334	0.0917344	unknown	RNA binding motif protein 41	0	0	0	0	0	0	FALSE	c1	0.5	0.06	-0.29	0.3
71	SLC6A7	.protein vs velocity.	4	0.2	0.04	0.19	0.06	1	0.157194	0.0965926	plasma membrane	solute carrier family 6, member 7	0	0	0	0	0	0	FALSE	c1	0.76	0	-0.19	0.51
72	SPATA12	.protein vs velocity.	9	0.14	0.06	0.14	0.07	1	0.152628	0.111158	unknown	spermatogenesis associated 12	0	0	0	0	0	0	FALSE	c1	0.81	0	-0.3	0.28
73	SRM	.protein vs velocity.	9	0.22	0.05	0.16	0.02	1	0.112587	0.0584936	unknown	spermidine synthase	0	0	0	No Phenotype	0	0	FALSE	c1	0.78	0	-0.06	0.82
74	TUBA6	.protein vs velocity.	2	0.19	0.02	0.18	-0.05	1	0.224142	0.126003	microtubule,protein complex	#N/A	0	1	0	0	0	0	TRUE	c1	0.3	0.28	-0.37	0.18
