# Supplementary material for: Noise Genetics: Inferring Protein Function by Correlating Phenotype with Protein Levels and Localization in Individual Human Cells
Source: PLoS Genet. 2014 Mar 6;10(3):e1004176. doi: 10.1371/journal.pgen.1004176 (PMC3945223; doi:10.1371/journal.pgen.1004176)
Supplement: File S3 — Tacked cells and permuted values. Pearson and Spearman correlations values are shown for all the genes in our dataset only for cells that were tracked along all frames for all six comparisons. Correlation values after the permutation are also shown. The results of the validation analysis of the 19 genes are shown as well. (XLSX) [file pgen.1004176.s014.xlsx]

## Sheet: correlation values
																						category	count		category based on Publiushed localization		1
																					cytoplasm	1	165	0.316699	112	0.19788	2
																					cytoskeleton	2	4	0.00767754	31	0.0547703	3
																					Golgi, ER	3	31	0.059501	8	0.0141343	4
																					plasma membrane	4	50	0.0959693	86	0.151943	5
																					nucleus	5	134	0.257198	114	0.201413	6
	perm = permuated data																				intracellular	6	112	0.214971	20	0.0353357	7
																					cytoplasm,pseudopodia/fillopodia	7	7	0.0134357		0
																					mitochondrion	8	8	0.0153551	8	0.0141343
																					other	9	10	0.0191939	187	0.330389
																							521		566
		protein level	protein level	protein level	protein level	protein level	protein level	protein level	protein level	protein level	protein level	protein level	protein level	angle change	angle change	angle change	angle change	angle change	angle change	angle change	angle change	angle change	angle change	angle change	angle change
		R pearson	R pearson perm	R spearman	R spearman perm	R contrast vs. v pearson	R permute contrast vs. v pearson	R contrast vs. v spearman	R permute contrast vs. vspearman	R correlation vs. v pearson	R permute correlation vs. pearson	R correlation vs. v spearman	R permute correlation vs. spearman	p vs angle - pearson	p vs angle - pearson Perm	p vs angle - spearman	p vs angle - spearman perm	contrast vs. angle change - pearson	contrast vs. angle change - pearson	contrast vs. angle change - spearman	contrast vs. angle change - sperman	correlation vs. angle change - pearson	correlation vs. angle change - pearson	correlation vs. angle change - spearman	correlation vs. angle change - spearman	desc	Image localization	published localization		Localization category - based on Image localization	aliases
	AA282714	0.14	0.04	0.08	0.02	-0.01	-0.01	-0.03	0.03	0.02	-0.01	-0.01	0.02	0.11	0.03	0.11	0.04	-0.03	0.01	-0.03	0	0.03	0.03	0.08	0.01	zt13f10.r1 NCI_CGAP_GCB1 Homo sapiens cDNA clone IMAGE:713035 5', mRNA sequence.	cytoplasm	unknown	9	1
	AA928516	0.16	0.02	0.11	-0.03	0.09	0	0.03	0.06	-0.06	-0.02	-0.03	-0.04	0.11	0	0.06	-0.04	0.01	0.04	-0.07	0.08	0.02	-0.06	0.11	-0.09	om17h03.s1 Soares_NFL_T_GBC_S1 Homo sapiens cDNA clone IMAGE:1541333 3', mRNA sequence.	nucleus,nuclear membrane,nuclear bodies	unknown	9	5
	ACOT7	0.11	0.03	0.11	0.01	0	0.04	0	0.04	-0.08	-0.03	-0.09	-0.11	0.03	-0.03	0.05	0.07	0	0	-0.02	0.1	0.01	-0.04	0.06	-0.07	acyl-CoA thioesterase 7 isoform hBACHb	cytoplasm	cytoplasm,mitochondrion	1	1	ACOT7
	actn4	0	0.06	-0.03	0	-0.05	0.01	-0.06	0.01	0.05	0.01	-0.06	0.05	0.07	0.03	0.06	0	0.01	-0.02	-0.11	0.03	-0.03	0.02	0.12	-0.01	actinin, alpha 4	cytoplasm,pseudopodia/fillopodia	stress fiber,nucleus,cytoplasm,cortical cytoskeleton,pseudopodium,protein complex,perinuclear region of cytoplasm	2	7	ACTN4
	ACTR1A	0.04	0	-0.06	-0.04	0.03	0.01	0.04	0.03	-0.18	-0.01	-0.18	-0.08	0.11	0.01	0.11	-0.1	-0.06	0.01	-0.07	0.01	0.05	-0.09	0.06	-0.08	ARP1 actin-related protein 1 homolog A,	cytoplasm	cytoplasm,cytoskeleton,dynactin complex,microtubule associated complex,actin filament	2	1	ACTR1A
	ACTR2	0.06	0.1	0	0.02	-0.05	-0.01	-0.07	-0.03	-0.03	-0.05	-0.05	-0.05	-0.03	-0.02	-0.03	-0.09	0.08	-0.06	0.08	-0.05	-0.09	-0.01	-0.09	-0.04	actin-related protein 2 isoform a	cytoplasm	cytoskeleton	2	1	ACTR2
	ACYP2	0.06	-0.03	0.05	0.01	-0.03	0.01	-0.03	0.06	-0.03	-0.01	-0.05	0.01	0.1	0.01	0.08	0.01	0.02	0.02	0	0.04	0.03	-0.03	0.06	0	muscle-type acylphosphatase 2	cytoplasm	unknown	9	1	ACYP2
	AF086125	0.24	0.14	0.27	0.3	-0.02	-0.07	0.04	-0.08	NaN	0.03	NaN	0.11	-0.01	0.21	0.03	0.18	-0.11	-0.12	-0.1	-0.14	0.01	-0.01	0.1	0.1	Homo sapiens full length insert cDNA clone ZA79D12.	nucleus	unknown	9	5
	AF087973	0.05	0.08	0.12	0.03	0.07	-0.05	0.1	0.1	0.07	-0.02	0.03	0.06	0.07	-0.1	0.06	0.03	-0.23	0.07	-0.22	0.05	0.05	0.1	0.13	-0.02	Homo sapiens full length insert cDNA clone YU79H10.	cytoplasm,plasma membrane	unknown	9	4
	AI001881	-0.06	-0.06	-0.03	-0.03	0.07	0.01	0.07	0.03	-0.08	0.04	-0.06	0.04	0.11	-0.01	0.12	-0.03	-0.03	0.04	-0.03	-0.03	0.07	0.06	0.06	0.03	ot39c06.s1 Soares_testis_NHT Homo sapiens cDNA clone IMAGE:1619146 3', mRNA sequence.	cytoplasm,plasma membrane	unknown	9	4
	AI208228	-0.02	-0.01	-0.11	-0.04	0.06	-0.11	0.04	-0.05	-0.22	0	-0.26	-0.08	0.06	0.08	0.09	0.02	-0.1	-0.07	-0.09	-0.09	0.14	-0.01	0.18	-0.08	qg50b01.x1 Soares_testis_NHT Homo sapiens cDNA clone IMAGE:1838569 3', mRNA sequence.	cytoplasm	unknown	9	1
	AI217733	0.02	-0.01	-0.03	-0.01	-0.11	-0.02	-0.14	-0.05	0.06	0.05	0.05	0.07	0.13	-0.02	0.11	-0.03	-0.04	-0.06	-0.05	-0.1	0.06	0.04	0.09	0.06	qh15h09.x1 Soares_NFL_T_GBC_S1 Homo sapiens cDNA clone IMAGE:1844801 3' similar to SW:FTCD_PIG P53603 FORMIMINOTRANSFERASE-CYCLODEAMINASE ;contains element PTR5 repetitive element ;, mRNA sequence.	cytoplasm	unknown	9	1
	AI342698	0.2	0.08	0.21	0.09	-0.05	-0.05	-0.08	-0.08	0.08	0.04	0.08	-0.01	-0.01	0.07	-0.03	0.06	0.03	-0.04	0.02	-0.02	-0.08	0	-0.01	0.01	qo35e04.x1 NCI_CGAP_Lu5 Homo sapiens cDNA clone IMAGE:1910526 3' similar to gb:L01457 AUTOANTIGEN PM-SCL (HUMAN);, mRNA sequence.	cytoplasm	unknown	9	1
	AI434862	0.12	0.07	0.11	0.1	0.14	0.05	0.19	0.02	-0.03	0.04	-0.06	-0.07	0.04	0.11	0.08	0.19	-0.1	0.09	-0.09	0.13	0.08	0.01	0.09	0.03	ti13c03.x1 NCI_CGAP_Kid11 Homo sapiens cDNA clone IMAGE:2130340 3', mRNA sequence.	cytoplasm	unknown	9	1
	AI671392	0.15	-0.03	0.1	0.02	0.02	-0.02	-0.01	-0.06	0.02	0.04	-0.02	0.01	0.06	0.03	0.05	0.02	0.06	-0.03	0.05	-0.02	-0.03	0.04	0.01	0.03	wc29g07.x1 NCI_CGAP_Kid11 Homo sapiens cDNA clone IMAGE:2316636 3', mRNA sequence.	nucleus	unknown	9	5
	AI733141	0	0	0.01	-0.01	-0.02	0	-0.02	0.01	0.01	0.05	0.01	0.02	-0.04	0	-0.04	0	-0.09	-0.03	-0.12	0.01	0.05	0	0.08	-0.01	ol81a03.x5 NCI_CGAP_Kid5 Homo sapiens cDNA clone IMAGE:1535980 3', mRNA sequence.	nucleus	unknown	9	5
	AI863545	0.1	0.01	0.12	0.05	-0.1	-0.05	-0.06	-0.07	0.11	0.01	0.11	0.01	0.06	0.09	0.09	0.03	-0.01	-0.09	-0.01	0.01	0.07	0	0.09	0.02	wh72g06.x1 NCI_CGAP_Kid11 Homo sapiens cDNA clone IMAGE:2386330 3', mRNA sequence.	mitochondrion	mitochondrion matrix	8	8
	AK022356	0.06	0.01	0.01	0.02	-0.01	-0.03	-0.12	-0.06	0.03	0.03	0.07	0.03	0.13	0.02	0.14	0	0.03	-0.02	0.1	-0.02	0.03	0.03	0.11	0.05	Homo sapiens cDNA FLJ12294 fis, clone MAMMA1001817.	intracellular	unknown	9	6
	AK023312	-0.07	-0.08	0	-0.02	-0.1	0.01	-0.08	0.04	0.09	0.04	0	0.09	0.05	0	0.04	0.04	-0.03	-0.04	-0.07	-0.05	0.06	0.03	0.02	-0.07	Homo sapiens cDNA FLJ13250 fis, clone OVARC1000724.	intracellular	unknown	9	6
	AK023856	0.02	0.09	0	0.05	-0.04	0	0.01	0.03	0.16	0.04	0.12	0.08	0.1	0.05	0.11	0.07	0.01	0.01	0.09	0.01	0.09	0.03	0.14	0.12	Homo sapiens cDNA FLJ13794 fis, clone THYRO1000092.	intracellular,nucleus	unknown	9	6
	AK024998	0.12	0.01	0.16	0	-0.08	-0.01	-0.14	0	0.09	0.04	0.12	0	-0.04	0.05	-0.06	0.04	0.03	-0.02	0.05	0.03	-0.03	-0.07	-0.04	0.05	Homo sapiens cDNA: FLJ21345 fis, clone COL02694.	intracellular	unknown	9	6
	AK056115	0.11	0.1	0.11	0.05	-0.06	0	-0.07	-0.02	-0.08	0.01	-0.1	0.01	0.05	0.08	0.08	0.02	-0.01	-0.09	0.02	-0.06	0.03	-0.02	0.03	-0.02	Homo sapiens cDNA FLJ31553 fis, clone NT2RI2001178.	plasma membrane	unknown	9	4
	AK091021	0.12	0.02	0.04	0.01	0.08	-0.01	0.06	-0.02	-0.07	-0.01	-0.08	0	0.04	0.02	0.05	0	-0.02	0	-0.02	0.02	0.06	-0.01	0.07	0.03	Homo sapiens cDNA FLJ33702 fis, clone BRAWH2005533.	plasma membrane	unknown	9	4
	AK092541	0.14	0.06	0.1	0.05	0.09	0.04	0.1	0.04	-0.04	0.03	-0.01	0.08	0.12	0.06	0.1	0.1	0.03	0.04	0.03	0.04	0.09	0.07	0.11	0.06	Homo sapiens cDNA FLJ35222 fis, clone PROST2000835.	endoplasmic reticulum	unknown	9	3
	AK094352	0.11	0.12	0.18	0.02	0	-0.01	-0.02	0	0.04	0.01	0.08	-0.01	-0.04	0.08	-0.05	0.08	0.05	-0.01	0.06	-0.04	-0.04	0.05	-0.05	0.01	Homo sapiens cDNA FLJ37033 fis, clone BRACE2011389.	intracellular	unknown	9	6
	AK094903	0.11	0.03	0.09	0.08	-0.02	-0.01	-0.05	-0.05	-0.03	0.04	-0.08	0.02	0.05	0.06	0.04	0.04	0.06	-0.05	0.08	-0.04	0	0.01	0.02	0.02	Homo sapiens cDNA FLJ37584 fis, clone BRCOC2004950.	nucleus	unknown	9	5
	AK097571	0.12	0.02	0.09	0.01	0.04	-0.03	0.04	0.03	-0.04	-0.03	-0.01	-0.04	0.01	0.02	0.02	-0.01	0.05	0.02	0.03	0.02	-0.03	0.03	0.04	0.06	Homo sapiens cDNA FLJ40252 fis, clone TESTI2024299.	nucleus	unknown	9	5
	AK097658	0.11	0.03	0.07	0.01	0.05	-0.02	0.06	-0.03	-0.01	0.01	-0.03	-0.03	0.01	0.03	0.02	0	-0.01	-0.01	0.02	-0.01	0.01	0	0.03	-0.01	Homo sapiens cDNA FLJ40339 fis, clone TESTI2032079.	intracellular	unknown	9	6
	AK098306	0.15	0.06	0.17	0.07	0.03	0.03	-0.01	-0.01	-0.05	0.07	-0.04	0.07	0.02	0.06	0.04	0.05	-0.01	-0.02	-0.02	-0.01	0.06	-0.02	0.11	0.05	Homo sapiens cDNA FLJ40987 fis, clone UTERU2015062.	cytoplasm	unknown	9	1
	AK127877	0.17	0.07	0.02	0.04	0.02	-0.03	0.06	0.07	0.03	0.1	-0.18	0.02	0.1	0	0.15	0.04	-0.04	0.05	-0.04	0	0.03	-0.11	0.08	-0.06	Homo sapiens cDNA FLJ45982 fis, clone PROST2017729.	intracellular	unknown	9	6
	AK130830	0.13	0.12	0.06	0.08	-0.15	0.01	-0.17	-0.06	0.11	0.06	0.08	0.05	-0.03	0.1	0.04	0.07	0.04	-0.08	0.03	-0.1	-0.02	0.06	0	0.01	Homo sapiens cDNA FLJ27320 fis, clone TMS07774.	unknown	unknown	9	9
	AK131516	0.2	0.07	0.18	-0.09	-0.14	-0.12	-0.14	-0.01	0.1	0.07	0.09	-0.03	-0.03	0.02	-0.02	0.06	-0.04	-0.15	-0.01	-0.06	0.03	0	0.04	-0.05	Homo sapiens cDNA FLJ16742 fis, clone BRAWH2008993.	intracellular,cytoplasm	unknown	9	6
	AKAP8L	0.15	0.08	0.16	0.18	0.04	0.04	0.01	0.03	-0.03	0.02	0	0.05	0.09	0.05	0.16	0.17	0.03	0.01	0.02	0.02	0.05	0.02	0.07	0.03	A kinase (PRKA) anchor protein 8-like	nucleus	intracellular,nucleus,chromosome	5	5	AKAP8L
	ALDH3B1	-0.12	-0.04	-0.11	-0.02	0.14	0.04	0.03	-0.06	-0.15	0.01	-0.15	-0.02	-0.02	0.02	-0.03	0.09	0.01	0.09	0.01	-0.02	0.08	0.08	0.06	-0.02	Homo sapiens mRNA for aldehyde dehydrogenase 3B1 variant protein.	plasma membrane	unknown	9	4
	ANGPTL4	0.08	0.01	0.09	-0.05	-0.06	0.04	-0.07	-0.05	-0.01	0.01	-0.05	0.04	-0.01	0.2	0.03	-0.01	-0.02	-0.09	-0.01	-0.06	0.06	0.04	0.09	0.01	angiopoietin-like 4 protein isoform a precursor	cytoplasm,pseudopodia/fillopodia	extracellular region,extracellular space	9	7	ANGPTL4
	ANLN	0.02	0.01	-0.03	0.01	-0.03	-0.01	-0.04	-0.03	0	-0.02	-0.05	-0.01	0.11	0	0.09	0	0.03	0.01	0.03	-0.02	0.02	0.01	0.04	-0.02	anillin, actin binding protein (scraps homolog,	cytoskeleton,nucleus	nucleus,contractile ring,cytoskeleton,actin cytoskeleton	2	2	ANLN
	AOAH	0.07	-0.03	0.06	0.01	-0.08	-0.04	-0.07	-0.05	-0.01	0.03	0.02	0.01	0.11	0.03	0.07	0.01	-0.06	-0.04	-0.08	-0.04	0.01	0.02	0.04	0.04	acyloxyacyl hydrolase precursor	intracellular,cytoplasm,nucleus	unknown	9	6	AOAH
	APLP2	0.12	0.01	0.09	0.01	-0.01	-0.03	0	-0.03	-0.03	0.02	-0.06	0.03	0.07	0.01	0.07	0.03	-0.02	-0.03	-0.03	-0.02	0.06	0	0.07	0	amyloid beta (A4) precursor-like protein 2	plasma membrane,nucleus	cell membrane,single-pass type i membrane protein ,nucleus	4	4	APLP2
	ARHGAP17	0.18	0.05	0.14	0.07	-0.02	-0.02	-0.05	-0.06	NaN	0.04	NaN	0.03	0	0.05	0.01	0.05	0.03	-0.05	0.03	-0.04	0.01	0.04	0.02	0.04	nadrin isoform 1	cytoplasm,plasma membrane	intracellular,cytoplasm,tight junction,membrane,cell junction	4	4	ARHGAP17
	ARHGAP18	0.18	0.04	0.16	0.05	0.01	-0.03	-0.03	-0.04	0.01	0.02	0.01	0.03	0.01	0.05	0	0.06	-0.01	-0.03	-0.02	-0.04	0.05	0.02	0.06	0.03	Rho GTPase activating protein 18	intracellular,cytoplasm	intracellular	6	6	ARHGAP18
	ARID1B	0.15	0.13	0.08	0.12	0.02	0.04	0.04	0.03	-0.06	-0.04	-0.09	-0.08	0.06	0.13	0.07	0.11	0.02	0	0.02	0.06	0.06	-0.04	0.06	-0.05	AT rich interactive domain 1B (SWI1-like)	nucleus,nucleolus	nucleus	5	5	ARID1B
	ARL3	0.25	0.14	0.24	0.19	0.09	0.05	0.06	0.07	-0.05	-0.01	-0.07	-0.06	0.04	0.16	0.03	0.2	0.03	0.05	0.04	0.06	-0.01	-0.02	0	-0.07	ADP-ribosylation factor-like 3	intracellular	intracellular	6	6	ARL3
	ARL6IP1	-0.05	-0.08	-0.1	-0.05	0.02	0	0	0.01	0.01	0.06	-0.01	0.04	0.09	-0.06	0.1	-0.02	0.04	-0.02	0.06	-0.01	0.01	0.05	0.06	0.05	ADP-ribosylation factor-like 6 interacting	endoplasmic reticulum	translocon complex,cytosol,membrane,integral to membrane	4	3	ARL6IP1
	ARPC1A	0.11	0	0.14	-0.02	-0.07	-0.04	-0.05	-0.02	0.13	0.03	0.17	-0.02	0.08	0.15	0.04	0.05	-0.09	-0.06	-0.13	0.02	-0.01	0.15	0.01	0.01	actin related protein 2/3 complex subunit 1A	plasma membrane,cytoskeleton	cytoskeleton	2	4	ARPC1A
	ARPC2	0.1	-0.04	-0.02	-0.01	-0.03	-0.01	0.01	0.01	-0.01	-0.07	-0.1	-0.01	0.09	-0.01	0.1	0.01	-0.03	0.05	-0.06	0	0.07	-0.02	0.13	0.01	actin related protein 2/3 complex subunit 2	intracellular,cytoplasm	cytoskeleton,Arp2/3 protein complex,focal adhesion,actin cytoskeleton	2	6
	ARPC3	0.08	0.02	0.02	-0.01	-0.18	-0.02	-0.21	-0.06	0.01	0.01	0.06	-0.02	0.05	0.06	0.04	0.05	-0.02	-0.07	-0.03	-0.13	-0.03	-0.01	-0.01	0	actin related protein 2/3 complex subunit 3	cytoplasm	cytoskeleton,Arp2/3 protein complex,actin cytoskeleton	2	1	ARPC3
	ARPC4	0.13	0.05	0.09	0.04	0.03	-0.01	0.01	-0.03	-0.04	0	-0.02	0.03	0.02	0.04	0.02	0.05	-0.01	-0.02	-0.03	-0.03	0.02	0	0.04	0.03	actin related protein 2/3 complex subunit 4	cytoplasm,pseudopodia/fillopodia	cytoplasm,cytoskeleton,Arp2/3 protein complex,cell projection	2	7	ARPC4
	ATF1	0.11	0.01	0.1	0.02	0.07	0.03	0.04	0.02	-0.02	0.01	-0.01	0.03	-0.01	0.04	0.03	0.02	-0.04	0	-0.03	0.03	0.02	-0.02	0.02	-0.02	activating transcription factor 1	nucleus	nucleus,transcription factor complex	5	5	ATF1
	ATG3	0.01	0.01	-0.05	-0.02	-0.09	0.03	-0.11	-0.08	-0.04	0.02	-0.06	-0.03	0.15	-0.01	0.13	0.02	0.03	-0.05	0.03	-0.03	0.06	-0.03	0.07	-0.02	Apg3p	cytoplasm	cytoplasm	1	1	ATG3
	ATP5C1	0.13	0	0.09	0.02	0.01	-0.02	-0.01	-0.07	0.03	0.02	0.03	0.03	0.07	0.02	0.05	0.04	0.05	-0.03	0.04	-0.04	-0.02	0.03	-0.01	0.04	ATP synthase, H+ transporting, mitochondrial F1	cytoplasm	membrane fraction,mitochondrion,proton-transporting ATP synthase complex (sensu Eukaryota),membrane,proton-transporting two-sector ATPase complex,proton-transporting ATP synthase complex,catalytic core F(1)	4	1	ATP5C1
	ATP5J2	0.08	0	0.05	-0.02	-0.21	-0.05	-0.24	-0.07	0.07	0.01	0.07	0.01	0.12	0.03	0.08	0	-0.07	-0.03	-0.07	-0.08	0.07	0.02	0.06	0.03	ATP synthase, H+ transporting, mitochondrial F0	cytoplasm	mitochondrion,,intracellular	8	1
	AV741821	-0.1	-0.02	-0.16	0.01	-0.08	0.01	-0.09	-0.04	0.06	0.04	0	0.02	0.08	-0.04	0.07	-0.1	-0.06	0.03	-0.05	-0.01	0.04	0.02	0.08	0	AV741821 CB Homo sapiens cDNA clone CBLACB04 5', mRNA sequence.	intracellular	unknown	9	6
	AW241724	0.01	0	-0.02	-0.01	-0.01	-0.01	-0.01	-0.01	0.05	0.02	-0.04	0.01	0.15	0.01	0.12	0.01	0.01	-0.01	0.01	-0.01	0	0.03	0.05	0	xn74c07.x1 Soares_NFL_T_GBC_S1 Homo sapiens cDNA clone IMAGE:2700204 3', mRNA sequence.	nucleus	unknown	9	5
	AW418496	0.11	0.05	0.04	0.03	0.03	0	-0.01	0.06	-0.08	0.03	-0.14	-0.01	0.03	0.06	0.03	0.03	0.03	0.01	0.09	0.05	0.05	-0.03	0.06	0.02	ha19c01.x1 NCI_CGAP_Kid12 Homo sapiens cDNA clone IMAGE:2874144 3', mRNA sequence.	nucleus	unknown	9	5
	AX748230	0.13	0.11	0.14	0.11	0.16	0.09	0.12	0.12	-0.15	-0.12	-0.09	-0.06	0.06	0.1	0.04	0.1	-0.05	0.11	-0.04	0.12	0.03	-0.09	0.03	-0.07	Homo sapiens cDNA FLJ36305 fis, clone THYMU2004677.	cytoplasm	unknown	9	1
	AY480055	0.14	-0.04	0.18	0.14	-0.06	-0.1	-0.07	0.07	0.07	0.03	0.1	0.02	0.09	0.12	0.14	-0.03	0.02	0.05	0	-0.09	0.01	0.04	0.05	-0.04	Homo sapiens GKT-AML5-1 mRNA sequence; alternatively spliced.	unknown	unknown	9	9
	BACH	0.09	0.05	0.16	0.05	-0.09	-0.03	-0.08	0	0.12	0.02	0.11	0.02	0.01	0.02	-0.02	0.01	0.01	-0.01	-0.01	-0.01	-0.01	0.03	-0.02	0	acyl-CoA thioesterase 7 isoform hBACHb	cytoplasm	#N/A	9	1	ACOT7
	BAG1	-0.04	-0.11	-0.09	-0.15	0.06	0.05	0.02	0.01	-0.12	-0.11	-0.2	-0.21	0.06	-0.1	0.08	-0.14	0.02	0.02	0.03	0	0.1	-0.11	0.12	-0.19	BCL2-associated athanogene.	plasma membrane,vesicle	unknown	9	4	BAG1
	BAG2	0.1	0.03	0.14	0.07	0.06	0.03	0.15	0.1	0.02	0.01	-0.15	-0.1	0.03	0.02	0	0.07	-0.03	0.02	-0.06	0.1	0.01	0.02	0.08	-0.13	BCL2-associated athanogene 2	cytoplasm	unknown	9	1
	BAG3	0.09	0.02	0.03	0.01	0.07	0.03	0.05	0.08	-0.06	-0.01	-0.1	-0.03	0.02	0.03	0.01	0.06	0.04	0.06	-0.01	0.04	-0.04	0.01	0.04	-0.04	BCL2-associated athanogene 3	cytoplasm	cytosol	1	1	BAG3
	BAIAP2	0.17	0.06	0.16	0.07	-0.03	-0.01	-0.06	-0.03	0.06	0.04	0.07	0.04	0	0.05	0	0.07	-0.02	-0.03	-0.03	-0.02	0.02	0.03	0.04	0.03	BAI1-associated protein 2 isoform 3	cytoplasm	cytoplasm,membrane,peripheral membrane protein,cell projection,filopodium,cell projection,ruffle,detected throughout the cytoplasm in the absence of specific binding partners,detected in filopodia and close to membrane ruffles	4	1	BAIAP2
	BANK1	0.22	0.05	0.22	0.09	0.01	-0.01	-0.01	-0.02	-0.03	0	-0.05	0.01	0.04	0.07	0.02	0.12	0.03	-0.04	0.01	-0.06	0	0.01	0.03	-0.02	B-cell scaffold protein with ankyrin repeats 1	unknown	cytoplasm	1	9	BANK1
	BAT4	0.07	-0.03	0.05	0	0.03	0	0.02	0.02	0.02	0.02	-0.03	0.01	0	0.03	0	-0.03	-0.01	-0.01	-0.02	0	-0.02	0.01	0.02	0.01	HLA-B associated transcript 4	intracellular	intracellular	6	6	BAT4
	BC035377	0.04	0.05	0.03	0.04	-0.05	0	-0.06	-0.01	-0.07	-0.01	-0.04	-0.01	0.13	0	0.06	-0.02	0.05	-0.01	-0.02	-0.05	-0.05	0	-0.03	-0.04	Homo sapiens cDNA clone IMAGE:4826240.	nucleus	unknown	9	5
	BC039104	0.08	0.07	0.13	0.1	-0.12	-0.12	-0.18	-0.16	NaN	0	NaN	0.19	0.1	0.1	0.09	0.09	-0.09	-0.09	-0.1	-0.11	0.05	0.03	0.08	0.19	Homo sapiens hypothetical protein LOC283404, mRNA (cDNA clone IMAGE:4828118).	intracellular,cytoplasm	unknown	9	6
	BC042060	0.12	-0.02	0.18	0	-0.1	-0.01	-0.12	0.1	0.15	0.01	0.11	0.02	0.09	-0.01	0.09	0.08	-0.12	-0.05	-0.13	-0.02	0.05	0.02	0.1	0.02	Homo sapiens olfactory receptor, family 7, subfamily E, member 47 pseudogene, mRNA (cDNA clone IMAGE:5590288).	intracellular	#N/A	6	6	bpl 41-16
	BC042816	0.17	-0.02	0.19	0.04	-0.08	-0.03	-0.11	-0.03	-0.01	-0.01	0.05	0.01	0.07	0.04	0.04	0	-0.05	-0.03	-0.05	-0.03	-0.03	-0.01	-0.01	-0.01	Homo sapiens full length insert cDNA YN57B01.	intracellular,cytoplasm	unknown	9	6
	BC042855	0.1	0.07	0.12	0.01	-0.12	-0.05	-0.15	-0.08	0.09	0.05	0.07	0.08	0.04	-0.01	0.04	0.03	0	-0.08	-0.01	-0.06	0.01	0.04	0.05	0.04	Homo sapiens mRNA; cDNA DKFZp434A0326 (from clone DKFZp434A0326).	intracellular,cytoplasm,plasma membrane	unknown	9	6
	BC043574	-0.07	-0.05	-0.13	-0.13	-0.18	0.06	-0.22	0.13	-0.01	-0.04	0	-0.09	0.09	-0.07	0.1	-0.19	0.06	0	0.07	0	-0.02	-0.02	0.02	-0.13	Homo sapiens, clone IMAGE:5222953, mRNA.	intracellular,cytoplasm,nucleus	unknown	9	6
	BC044741	0.07	0.04	0.06	-0.02	-0.07	-0.03	-0.14	-0.04	0.04	0.05	0	0	0.1	0.06	0.09	0.02	0.05	-0.01	0.05	0	0.03	-0.01	0.05	0.05	Homo sapiens cDNA clone IMAGE:4828106.	nucleus	unknown	9	5
	BC048993	0.05	0	0.04	0.03	-0.01	-0.05	0	-0.02	-0.04	0.01	-0.07	-0.01	0.03	0.01	0.04	-0.03	-0.04	-0.03	-0.09	-0.05	0	0.02	0.04	0.05	Homo sapiens hypothetical protein LOC285550, mRNA (cDNA clone IMAGE:4686377), partial cds.	cytoplasm	unknown	9	1
	BCCIP	0.07	0.01	0.04	-0.03	-0.01	0.02	-0.04	0	0	-0.01	-0.01	0.02	0.04	0.02	0.05	0.05	0.08	0.02	0.05	-0.02	-0.07	-0.02	-0.04	-0.02	BRCA2 and CDKN1A-interacting protein isoform C	intracellular,nucleus	nucleus,colocalizes with brca2 in discrete nuclear foci	5	6
	BE043072	0.01	0.07	0.01	0.05	0.01	-0.04	0.01	-0.01	-0.08	-0.09	-0.13	-0.07	0.06	0.02	0.09	-0.06	-0.04	-0.02	-0.05	-0.05	0.07	-0.07	0.1	-0.09	ho32e06.x1 NCI_CGAP_Lu24 Homo sapiens cDNA clone IMAGE:3039106 3', mRNA sequence.	intracellular	unknown	9	6
	BE048560	0.21	0.13	0.18	-0.02	0.04	0.06	-0.06	-0.04	-0.12	0.1	-0.04	-0.01	-0.03	0.01	0.01	0.02	0.08	0.01	0.09	0.1	0.01	0.02	0.01	0.11	hr50f01.x1 NCI_CGAP_Kid11 Homo sapiens cDNA clone IMAGE:3131929 3' similar to contains Alu repetitive element;contains element TAR1 repetitive element ;, mRNA sequence.	nucleus	unknown	9	5
	BE785612	0.15	0.01	0.15	0.05	-0.07	-0.07	-0.05	-0.05	0.08	0.06	0.05	0.02	0.1	0.01	0.1	0.06	-0.17	-0.07	-0.2	-0.07	0.17	0.08	0.22	0.04	601475144F1 NIH_MGC_68 Homo sapiens cDNA clone IMAGE:3878051 5', mRNA sequence.	cytoplasm,pseudopodia/fillopodia	unknown	9	7
	BF062994	0.07	0.01	0.08	0	-0.05	0.02	-0.1	0	-0.07	-0.03	-0.05	-0.02	0.09	0	0.11	0.04	-0.04	0.07	-0.05	0	0.03	-0.04	0.05	-0.06	7h73f05.x1 NCI_CGAP_Co16 Homo sapiens cDNA clone IMAGE:3321633 3', mRNA sequence.	unknown	unknown	9	9
	BF245041	-0.02	0	-0.05	0.01	-0.03	-0.04	-0.03	-0.03	-0.05	0	-0.08	-0.03	0.05	0.05	0.05	-0.02	0.03	-0.02	0.02	-0.04	0.02	0.01	0.08	0.02	601864168F1 NIH_MGC_57 Homo sapiens cDNA clone IMAGE:4082368 5', mRNA sequence.	cytoplasm,pseudopodia/fillopodia	unknown	9	7
5	BF594738	0.09	0.07	0.1	0.01	-0.17	-0.14	-0.17	-0.13	0.18	0.19	0.15	0.15	0.11	0.06	0.09	0.03	-0.13	-0.16	-0.16	-0.14	0.17	0.17	0.19	0.16	7o54h12.x1 NCI_CGAP_Kid11 Homo sapiens cDNA clone IMAGE:3577991 3', mRNA sequence.	nucleus,nuclear membrane	unknown	9	5
	BF688062	0.13	0.08	0.11	0.14	-0.02	0.06	0.02	0.09	0.04	0	0.02	0.03	0.12	0.11	0.12	0.12	0.03	0.06	0.03	0.1	0.07	0.03	0.08	0.12	602067272F1 NIH_MGC_57 Homo sapiens cDNA clone IMAGE:4066433 5', mRNA sequence.	intracellular	unknown	9	6
	BG189068	0.05	-0.01	-0.09	0.04	0.04	-0.01	0.01	-0.07	-0.02	0.04	-0.05	0.02	0.1	0.02	0.1	-0.04	0.05	0.01	0.06	0.02	0.03	0.05	0.01	-0.01	RST8104 Athersys RAGE Library Homo sapiens cDNA, mRNA sequence.	cytoplasm,plasma membrane	unknown	9	4
	BG203790	0.09	0.01	0.08	0.04	-0.15	-0.03	-0.2	-0.03	0.15	-0.01	0.09	0.06	0.07	-0.05	0.08	-0.03	0.01	-0.01	0	-0.01	0.03	0.04	0.03	0.04	RST23181 Athersys RAGE Library Homo sapiens cDNA, mRNA sequence.	intracellular,nucleus	unknown	9	6
	BG221753	0.12	0.06	0.16	0.05	0.02	0.02	0.01	0	-0.03	0	-0.02	-0.02	-0.03	0.08	-0.01	0.05	0.03	0	0.03	0.01	-0.03	0	0	-0.02	RST41568 Athersys RAGE Library Homo sapiens cDNA, mRNA sequence.	intracellular	unknown	9	6
	BG505700	-0.01	-0.01	-0.05	-0.1	-0.11	0.03	-0.08	-0.04	0	-0.03	-0.2	-0.04	0.1	-0.05	0.09	0.03	0.02	0.03	-0.05	-0.07	0.03	0	0.08	-0.08	602549869F1 NIH_MGC_61 Homo sapiens cDNA clone IMAGE:4657624 5', mRNA sequence.	intracellular	unknown	9	6
1	BI462136	0.36	0.38	0.37	0.31	-0.41	-0.31	-0.4	-0.27	0.41	0.29	0.35	0.3	0.3	0.23	0.4	0.3	-0.28	-0.42	-0.22	-0.31	0.25	0.25	0.34	0.28	603205131F1 NIH_MGC_97 Homo sapiens cDNA clone IMAGE:5270983 5', mRNA sequence.	nucleus	unknown	9	5
	BI762388	0.12	-0.04	0.1	0.03	-0.18	0.06	-0.18	-0.06	0.15	-0.02	0.03	0.01	0.02	0.03	0.01	-0.05	0.09	0.02	0.01	-0.01	-0.07	0.03	0	0.05	603049060F1 NIH_MGC_116 Homo sapiens cDNA clone IMAGE:5189054 5', mRNA sequence.	nucleus	unknown	9	5
	BI825982	0.23	0.04	0.14	0.03	0.05	-0.04	0.01	-0.03	-0.01	0.01	0.02	-0.02	-0.01	0	-0.01	0	0.04	-0.02	0.02	0	-0.04	-0.04	-0.04	0.03	603076566F1 NIH_MGC_119 Homo sapiens cDNA clone IMAGE:5168225 5', mRNA sequence.	intracellular,mitochondrion	unknown	9	6
1	BM461531	0.3	0.2	0.26	0.19	0.05	-0.01	0.05	-0.01	0.01	0.04	-0.01	0.04	0.11	0.21	0.09	0.18	0	-0.01	-0.02	0.01	0.02	0.02	0.05	0.04	AGENCOURT_6421147 NIH_MGC_67 Homo sapiens cDNA clone IMAGE:5501266 5', mRNA sequence.	intracellular,nucleus	unknown	9	6
	BM681834	0.09	-0.08	0.07	-0.06	-0.06	0.03	-0.05	0.09	0.07	-0.06	0.04	-0.07	0.06	0.01	0.05	-0.08	-0.02	0.08	-0.04	0.06	0.09	-0.05	0.1	-0.04	UI-E-EJ0-aiq-g-07-0-UI.s1 UI-E-EJ0 Homo sapiens cDNA clone UI-E-EJ0-aiq-g-07-0-UI 3', mRNA sequence.	cytoplasm	unknown	9	1
	BM684766	0.12	0.1	0.04	-0.05	-0.11	-0.02	-0.14	0	0.09	-0.01	0.02	0.07	-0.04	0	-0.05	0	-0.06	-0.01	-0.12	-0.02	0.07	0.02	0.11	0	UI-E-EJ1-ajj-m-22-0-UI.s1 UI-E-EJ1 Homo sapiens cDNA clone UI-E-EJ1-ajj-m-22-0-UI 3', mRNA sequence.	cytoplasm,plasma membrane	unknown	9	4
	BRMS1	0.05	0.03	0.05	-0.01	0.12	-0.05	0.2	-0.08	-0.16	0.05	-0.2	0.01	0.09	-0.08	0.12	0.04	-0.06	0	-0.1	-0.07	0.16	0.01	0.17	-0.05	breast cancer metastasis suppressor 1 isoform 2	endoplasmic reticulum	unknown	9	3
	BSG	0.12	0.03	0.14	0.03	0.06	0.07	0.06	0.09	-0.02	-0.07	-0.03	-0.1	0.22	0.1	0.17	0.05	0.13	0.13	0.13	0.17	-0.03	-0.05	-0.03	-0.07	basigin isoform 1	plasma membrane	extracellular space,membrane,integral to membrane	4	4	BSG
	BTK	0.14	0.05	0.1	0.08	-0.05	-0.02	-0.07	-0.02	0.03	0	0.01	0.03	0.1	0.06	0.09	0.08	-0.02	0.01	-0.1	-0.05	0.02	0.02	0.09	0.05	Homo sapiens Bruton's tyrosine kinase mRNA, complete cds.	cytoplasm,plasma membrane,nucleus	Cytoplasm (By similarity). Membrane; Peripheral membrane protein (By	4	4
	BU533525	0.12	0.04	0.05	0.06	-0.01	-0.07	0.01	0.04	-0.01	-0.02	-0.06	0.03	-0.04	0.06	-0.04	0.13	-0.01	-0.04	0	0.01	0.01	0.02	0.01	0	AGENCOURT_10197749 NIH_MGC_126 Homo sapiens cDNA clone IMAGE:6559929 5', mRNA sequence.	intracellular	unknown	9	6
	BU568189	0.11	0.03	0.1	0.05	-0.04	-0.05	-0.03	-0.05	0.03	-0.01	0.01	-0.01	0.04	-0.01	0.05	0.06	-0.07	-0.05	-0.09	-0.01	0.04	0.01	0.06	0	AGENCOURT_10404673 NIH_MGC_82 Homo sapiens cDNA clone IMAGE:6615135 5', mRNA sequence.	intracellular	unknown	9	6
	BU607353	0.08	0.05	0.1	0.03	0	0.05	0	0.05	0.09	-0.04	0.06	-0.06	-0.03	-0.01	-0.02	0.01	-0.01	0	-0.03	0.02	0	0	0.02	0.03	UI-CF-FN0-aeu-g-14-0-UI.s1 UI-CF-FN0 Homo sapiens cDNA clone UI-CF-FN0-aeu-g-14-0-UI 3', mRNA sequence.	cytoplasm,plasma membrane,cytosole	unknown	9	4
	BU630466	0.14	0.07	0.13	0.04	-0.08	0.05	-0.08	-0.08	0.08	0.1	0.09	0.03	-0.03	0.03	-0.02	0.01	0	0.11	-0.02	0	-0.06	0.02	-0.02	0.02	UI-H-FL0-bdk-a-10-0-UI.s1 NCI_CGAP_FL0 Homo sapiens cDNA clone UI-H-FL0-bdk-a-10-0-UI 3', mRNA sequence.	cytoplasm	unknown	9	1
	BX090666	0	0.02	-0.08	-0.01	-0.08	-0.05	-0.09	-0.05	-0.04	-0.03	-0.06	0.02	0.1	-0.01	0.11	-0.02	-0.02	-0.03	-0.05	-0.04	0.01	0.04	0.06	-0.01	BX090666 Soares_testis_NHT Homo sapiens cDNA clone IMAGp998D014412 ; IMAGE:1736400 5', mRNA sequence.	intracellular	unknown	9	6
	BX100818	0.09	0.04	0.06	0.03	-0.04	-0.04	-0.03	-0.03	0.01	0.04	-0.01	-0.01	0.06	0.01	0.06	0.03	-0.07	-0.04	-0.07	-0.05	0.09	0	0.1	0.01	BX100818 Soares_fetal_lung_NbHL19W Homo sapiens cDNA clone IMAGp998J074430 ; IMAGE:1743462 5', mRNA sequence.	cytoplasm	unknown	9	1
	BX103408	0.02	-0.04	0.04	-0.08	0.07	-0.04	0.03	0.05	-0.08	-0.02	0.04	0.03	-0.05	0	-0.02	0.02	0	-0.04	0.04	-0.02	-0.01	0.02	0.01	-0.01	BX103408 Soares melanocyte 2NbHM Homo sapiens cDNA clone IMAGp998L01545 ; IMAGE:251664 5', mRNA sequence.	nucleus,nucleolus	unknown	9	5
	BX104605	0.15	0.06	0.14	0.08	-0.11	-0.08	-0.11	-0.04	0.16	0.14	0.14	0.07	0.08	0.04	0.07	0.06	-0.09	-0.04	-0.12	-0.06	0.08	0.14	0.12	0.13	BX104605 Soares_testis_NHT Homo sapiens cDNA clone IMAGp998B211795 ; IMAGE:731444 5', mRNA sequence.	intracellular,cytoplasm	unknown	9	6
	BX537644	0.14	0	0.11	0	0	-0.03	-0.02	0	0.04	0.01	0.03	0.03	0.04	-0.03	0.03	-0.01	0.01	0.01	0	-0.02	0	-0.02	0.01	-0.04	Homo sapiens cDNA: FLJ23130 fis, clone LNG08419.	intracellular,cytoplasm	unknown	9	6
	BX537772	0.08	0	0.04	0.03	-0.16	-0.18	-0.13	-0.03	0.15	0.15	0.11	0.09	0.02	-0.01	0.03	0	0.1	-0.09	0.09	-0.08	-0.11	0.11	-0.07	0.1	Homo sapiens mRNA; cDNA DKFZp781M2440 (from clone DKFZp781M2440).	cytoplasm	unknown	9	1
	C12orf45	0.16	-0.02	0.15	0.04	-0.05	0.06	-0.09	0.09	-0.04	0	0	-0.03	0.04	0	0.04	0.04	0.04	-0.02	0.04	0.01	0	-0.08	0	-0.09	hypothetical protein LOC121053	nucleus	unknown	9	5	C12orf45
	C14orf112	0.04	0.02	0.03	-0.01	-0.03	-0.02	-0.04	0	0	0.03	-0.05	-0.05	0.08	0.06	0.07	0.05	0.05	-0.01	0.07	0.02	-0.02	0	0.02	-0.02	hypothetical protein LOC51241	cytoplasm,plasma membrane	mitochondrion,single-pass membrane protein	4	4	C14orf112
	C14orf166	0.13	0.06	0.06	0.05	0.1	-0.04	0.09	-0.02	-0.08	0.11	-0.07	0.01	0.03	0.05	0	0.08	-0.04	-0.05	-0.05	-0.02	0.02	-0.01	0.02	0.04	homeobox prox 1	intracellular	Nucleus. Cytoplasm,perinuclear region. Cytoplasm,cytoskeleton,centrosome. Note=May localize atthe centrosome during mitosis	2	6
	C14orf2	0.07	0.01	0.08	0.05	-0.08	-0.06	-0.11	-0.07	-0.02	-0.01	0.01	0.08	0.03	-0.03	0.01	0.03	-0.01	-0.07	0	-0.09	0	0.05	0	0.08	hypothetical protein LOC9556	cytoplasm	cellular_component,mitochondrion	8	1
	C19orf43	0.24	0.13	0.28	0.13	-0.2	-0.08	-0.18	-0.12	0.2	0.09	0.17	0.19	-0.01	0.11	0.01	0.12	0.03	-0.1	0	-0.08	-0.05	0.06	0.03	0.03	hypothetical protein MGC2803	intracellular	unknown	9	6	C19orf43
	c19orf53	0.04	-0.03	0.04	-0.01	-0.09	-0.02	-0.11	-0.07	0.06	-0.04	0.06	0	0.09	-0.03	0.11	0.01	-0.06	0	-0.07	-0.05	0.09	0.01	0.09	0.02	hypothetical protein LOC28974	nucleus	unknown	9	5
	C1orf121	0.17	-0.05	0.16	-0.05	-0.08	-0.02	-0.04	-0.18	0.08	0.02	0.1	-0.08	-0.02	0.07	-0.02	0.01	-0.07	-0.03	-0.07	-0.02	-0.02	-0.05	-0.01	-0.02	hypothetical protein LOC51029	cytoplasm	unknown	9	1	C1orf121
	c21orf59	0.05	0.05	0.03	0	-0.08	-0.04	-0.08	-0.03	0	0.1	-0.02	-0.04	0.11	0.04	0.1	0.04	-0.04	0	-0.04	-0.04	0.03	0.05	0.05	0.02	Homo sapiens T-complex protein 10A-2 mRNA, complete cds.	cytoplasm	unknown	9	1
	C22orf16	0.13	0.03	0.17	0.03	-0.12	-0.03	-0.15	-0.04	0.15	0.03	0.15	0.04	0	0.08	-0.01	0.03	-0.02	-0.08	-0.01	-0.04	0.02	0.02	0.01	0.05	chromosome 22 open reading frame 16	cytoplasm	mitochondrion	8	1	C22orf16
	C2orf25	0.03	0.05	-0.01	0	-0.01	0.06	-0.06	0.04	-0.04	-0.04	0.01	0.02	0.08	0.04	0.07	-0.07	0.02	0.03	0.03	0.05	0.05	-0.05	0.04	-0.06	hypothetical protein LOC27249	cytoplasm	mitochondrion	8	1	C2orf25
	C3ORF19	0	0	-0.06	-0.03	0.01	0.02	-0.02	0.04	-0.05	-0.09	-0.23	-0.09	0.12	0.02	0.12	0	-0.02	0.05	0.07	0.08	0.04	-0.06	0.07	-0.08	hypothetical protein LOC51244	nucleus	unknown	9	5
	C7orf11	0.12	0.03	0.15	0.09	-0.03	-0.05	-0.11	-0.06	0.03	0	0.04	0.05	0.05	0.08	0.04	0.02	0.1	-0.03	0.13	-0.03	-0.01	0.02	0.01	0.08	chromosome 7 open reading frame 11	nucleus,nuclear bodies	nucleus	5	5
	C8orf44	-0.03	0.01	-0.06	-0.01	-0.05	-0.06	-0.14	-0.09	-0.05	0	-0.13	-0.05	0.12	-0.01	0.11	-0.02	0.06	0	0.09	-0.07	-0.04	-0.02	0.05	-0.04	hypothetical protein LOC56260	nucleus	unknown	9	5	C8orf44
	C8orf53	0.05	-0.03	-0.01	-0.06	-0.09	-0.02	-0.07	-0.02	-0.11	-0.1	-0.18	-0.15	0.1	0	0.1	-0.02	0.02	-0.02	-0.02	-0.01	0.04	-0.03	0.1	-0.07	hypothetical protein LOC84294	intracellular	unknown	9	6	C8orf53
	C9orf40	0.12	-0.02	-0.1	-0.05	0.02	0.06	0.02	0.06	-0.12	-0.1	-0.19	-0.1	0.09	-0.01	0.12	-0.08	-0.04	0.08	-0.03	0.05	0.1	-0.06	0.13	-0.1	hypothetical protein LOC55071	cytoplasm	unknown	9	1	C9orf40
	CA418524	0.27	-0.01	0.35	0.1	-0.15	0.06	-0.19	0.03	0.02	0.02	0.1	-0.14	-0.06	-0.02	-0.07	-0.08	0.02	0.03	0	-0.03	0.02	0.05	0.01	0	UI-H-EZ1-bbd-m-02-0-UI.s1 NCI_CGAP_Ch2 Homo sapiens cDNA clone UI-H-EZ1-bbd-m-02-0-UI 3', mRNA sequence.	nucleus	unknown	9	5
	CA430002	0.17	0.07	0.17	0.09	-0.16	-0.08	-0.19	-0.14	0.16	0.1	0.16	0.11	0.13	0.12	0.14	0.07	-0.01	-0.05	-0.04	-0.11	0.05	0.09	0.1	0.07	UI-H-FH1-bfp-h-24-0-UI.s1 NCI_CGAP_FH1 Homo sapiens cDNA clone UI-H-FH1-bfp-h-24-0-UI 3', mRNA sequence.	Golgi	unknown	9	3
	CACNA2D1	0.08	0.01	-0.05	-0.06	0.09	0.06	0.05	0.03	NaN	-0.12	NaN	-0.07	0	0.06	0.04	0	-0.01	0.08	0.01	0.07	-0.02	-0.05	0	0	calcium channel, voltage-dependent, alpha	cytoplasm	membrane	4	1	CACNA2D1
	CALD1	-0.04	-0.06	-0.05	-0.02	-0.05	0	-0.06	0.07	-0.1	-0.08	-0.05	-0.15	0	-0.09	-0.02	-0.11	-0.01	0.07	-0.03	0.02	0	-0.04	-0.01	-0.12	NAG22 protein.	cytoskeleton	cytoskeleton	2	2
	CALM1	0.03	-0.03	0.05	-0.02	0.01	0.03	0.01	0.05	-0.06	-0.06	-0.13	-0.11	0.06	-0.01	0.07	-0.01	-0.07	0.05	-0.08	0.06	0.05	-0.08	0.09	-0.09	calmodulin 1	cytoplasm	cytoplasm,plasma membrane	4	1	CALM1
5	CALM2	-0.01	-0.1	-0.1	-0.16	-0.23	-0.1	-0.31	-0.15	0.21	0.18	0.3	0.24	0.09	-0.1	0.09	-0.13	0.04	-0.12	0.03	-0.14	-0.1	0.13	-0.09	0.25	calmodulin 2	cytoplasm,plasma membrane	cytoplasm,plasma membrane	4	4	CALM1
	CALM3	0.09	0.04	0.07	0.14	-0.22	-0.05	-0.27	-0.1	0.1	-0.01	0.11	0	0.11	0.03	0.1	-0.01	-0.1	-0.02	-0.05	-0.13	0.08	0.07	0.1	0	calmodulin 3	cytoplasm	cytoplasm,plasma membrane	4	1	CALM1
	CAST	0.11	0.05	0.09	0.01	-0.11	-0.11	-0.18	-0.08	0.02	0.05	0.08	0.04	0.02	0.04	0.03	0.01	0.06	-0.04	0.03	-0.1	-0.06	0.01	-0.04	0.09	calpastatin isoform a	cytoplasm	unknown	9	1	CAST
	CAV1	0.08	-0.05	-0.02	-0.07	-0.05	-0.11	-0.11	-0.17	-0.23	-0.21	-0.31	-0.3	0.11	-0.03	0.13	-0.07	0.11	-0.09	0.13	-0.16	0.2	-0.2	0.21	-0.29	caveolin 1	cytoplasm,Golgi,plasma membrane	Golgi membrane,integral to membrane of membrane fraction,endoplasmic reticulum,plasma membrane,integral to plasma membrane,membrane,integral to membrane,caveolar membrane,lipid raft,perinuclear region	4	3	CAV1
	CB045860	0.07	0.09	0.02	0.04	-0.07	-0.06	-0.05	-0.01	0.02	0.04	-0.02	0.05	0.11	0.04	0.14	0	-0.12	-0.04	-0.14	-0.02	0.11	0.03	0.16	0.05	NISC_gf01a03.x1 NCI_CGAP_Kid12 Homo sapiens cDNA clone IMAGE:3252364 3', mRNA sequence.	cytoplasm	unknown	9	1
	CB046508	0.31	0.09	0.36	0.07	-0.19	-0.07	-0.23	0.02	0.14	-0.01	0.24	0.13	-0.12	0.08	-0.13	0.14	0.02	-0.11	0.01	-0.11	-0.03	-0.04	-0.05	-0.04	NISC_gf05a01.x1 NCI_CGAP_Kid12 Homo sapiens cDNA clone IMAGE:3252744 3', mRNA sequence.	nucleus	unknown	9	5
	CB155900	0.09	0.02	0.08	-0.01	0	0.04	-0.02	0.06	-0.04	0	-0.04	0.01	0.11	0.03	0.1	0.05	0.02	0.1	0.04	-0.06	0.04	-0.02	0.07	-0.04	K-EST0214495 L17N670205n1 Homo sapiens cDNA clone L17N670205n1-1-A03 5', mRNA sequence.	intracellular,nucleus	unknown	9	6
	CBWD5	0.04	0	-0.03	-0.04	0.05	0.05	0.01	0.1	-0.08	-0.07	-0.14	-0.03	0.13	0.01	0.14	-0.03	0.01	0.01	0.01	0.13	0.04	-0.02	0.05	0.03	COBW domain-containing protein 5	intracellular,cytoplasm,nucleus	unknown	9	6
	CBX5	0.3	0.15	0.25	0.07	-0.01	0	0.01	-0.1	-0.03	-0.11	-0.02	0.01	0.04	0.09	0.13	0.09	0.15	0.1	0.1	0.01	0.07	0.03	0.01	-0.09	chromobox homolog 5 (HP1 alpha homolog,	nucleus	intracellular,chromatin,nucleus,nuclear envelope	5	5
	CCDC12	0.11	0.03	0.12	-0.03	0.02	-0.04	-0.06	-0.01	-0.05	0.02	0	0	0.05	0.02	0.05	0.02	0.02	0.03	0	-0.06	0.04	0.01	0.08	0.06	coiled-coil domain containing 12	nucleus	unknown	9	5	CCDC12
	CCDC23	0.11	0.03	0.06	0.06	0.03	-0.04	-0.01	-0.04	-0.02	0.01	-0.07	0.01	0.07	0.03	0.09	0.06	0.02	-0.04	-0.02	-0.05	0.01	0.01	0.06	0.03	coiled-coil domain containing 23	intracellular	unknown	9	6	CCDC23
	CCDC50	0.07	0.02	0.07	0.03	-0.06	-0.07	-0.09	-0.05	0.04	0.03	0.02	0.01	0.01	0.04	0.01	0.02	-0.04	-0.08	-0.08	-0.09	0	0.04	0.09	0.06	Ymer protein long isoform	cytoplasm	cytoplasm	1	1
	CCDC72	0.12	0.1	0.12	0.12	-0.01	0	-0.08	-0.04	-0.05	-0.06	0.03	0.09	0.13	0.07	0.11	0.02	-0.06	0.06	-0.12	-0.01	0.04	-0.05	0.09	0.09	coiled-coil domain containing 72	intracellular	unknown	9	6
	CCDC74A	0	-0.05	0.02	-0.07	0.03	0.07	-0.09	0.04	-0.04	-0.05	0.01	-0.02	0.03	-0.02	0.05	0.08	0.07	0.04	0.1	-0.03	-0.04	-0.05	0.02	0.01	coiled-coil domain containing 74A	nucleus	unknown	9	5	CCDC74A
	CCT8	0.15	0.03	0.21	0.16	0.04	-0.02	0	0.09	0.07	0.02	0.09	0.07	-0.06	0.16	-0.08	0.06	0.04	0.04	0.02	0.03	-0.05	0.02	-0.05	0.14	CCT8 protein.	cytoplasm	cytoplasm	1	1
	CD164	0.07	0.04	0.07	0.01	-0.12	0.04	-0.12	-0.04	-0.02	-0.01	0.02	0	0.09	-0.06	0.07	0.09	0.02	-0.06	0	-0.04	0.11	0	0.06	0.02	CD164 antigen, sialomucin	endoplasmic reticulum,plasma membrane	endosome,plasma membrane	4	3
	CD2AP	0.12	0.04	0.12	0.11	-0.05	-0.05	-0.04	-0.04	0.02	0.04	0.02	0.08	0.08	0.07	0.1	0.06	-0.1	-0.05	-0.15	-0.06	0.1	0.04	0.13	0.05	CD2-associated protein	cytoplasm	ruffle,cytoplasm,cytoskeleton,actin cytoskeleton,endocytic vesicle,leading edge,filamentous actin,perinuclear region of cytoplasm	2	1	CD2AP
	CD63	0.12	0.02	0.08	0.03	0	-0.01	-0.04	0	0.02	-0.02	0.03	0.03	0.1	0	0.09	0.05	-0.03	0.02	-0.03	-0.02	0.05	-0.01	0.06	0.01	CD63 antigen isoform A	cytoplasm,lysosome,nucleus	lysosome,lysosomal membrane,late endosome,plasma membrane,integral to plasma membrane,endosome membrane,membrane,integral to membrane	4	1	CD63
	CD641745	0.07	0.05	-0.01	-0.03	-0.07	-0.01	-0.09	0.03	-0.01	0.07	-0.01	0.08	0.09	0.06	0.06	-0.02	0.06	-0.06	0.08	0.05	0	0.03	0	0.06	AGENCOURT_14537497 NIH_MGC_191 Homo sapiens cDNA clone IMAGE:30416477 5', mRNA sequence.	intracellular	unknown	9	6
	CD692919	0.12	0.01	0	0.05	0.04	-0.02	0.02	0.01	-0.11	-0.02	-0.13	-0.03	0.18	0.03	0.18	0.02	-0.04	-0.03	-0.06	-0.02	0.13	-0.04	0.14	-0.04	EST9442 human nasopharynx Homo sapiens cDNA, mRNA sequence.	Golgi,plasma membrane	unknown	9	3
	CDADC1	0.08	-0.04	0.14	-0.08	-0.05	-0.01	0.03	0.04	0.14	0.01	0.06	-0.07	0.06	0.04	0.01	0.05	-0.03	0.08	-0.1	-0.02	-0.01	0.01	0.06	-0.11	cytidine and dCMP deaminase domain containing 1	cytoplasm	intracellular cytoplasm	1	1
	CDC37	0.02	-0.03	-0.04	-0.01	0.09	-0.05	-0.02	-0.1	-0.05	0.01	-0.04	0.08	0.02	0.01	0.04	-0.01	0.03	-0.05	0.03	-0.1	-0.01	0.07	0.02	0.1	cell division cycle 37 protein	intracellular,cytoplasm	cytoplasm	1	6
	CDK3	-0.01	-0.02	-0.03	-0.11	0	-0.01	-0.03	0	0	-0.04	0	-0.03	0.06	-0.03	0.07	-0.04	0.01	-0.02	0.03	-0.04	0.01	0.01	0.02	0.04	cyclin-dependent kinase 3	unknown	unknown	9	9
	CDKN3	0.05	-0.02	-0.04	-0.06	-0.08	-0.03	-0.13	0.03	-0.04	-0.04	-0.04	-0.09	0.06	0	0.08	-0.07	0	0.01	-0.01	0.01	0.02	-0.04	0.03	-0.09	cyclin-dependent kinase inhibitor 3	cytoplasm	Cytoplasm,perinuclear region	1	1	CDKN3
	CHCHD2	0.1	0.02	0.07	-0.01	-0.03	0	-0.07	0.01	-0.01	-0.01	0.02	0.03	0.02	0.03	0.02	0.02	0.01	-0.02	0.01	0.01	0	0.01	0.01	0.04	coiled-coil-helix-coiled-coil-helix domain	intracellular	unknown	9	6
	CHCHD8	-0.01	-0.01	0.04	0.14	0.05	0.09	-0.03	0.01	-0.14	0.03	-0.1	-0.02	-0.01	0.01	-0.01	-0.17	0.08	0	0.07	-0.01	-0.08	0.06	-0.08	0.12	coiled-coil-helix-coiled-coil-helix domain	nucleus,nuclear membrane	unknown	9	5
	CHORDC1	0.04	-0.08	-0.06	-0.02	0.04	-0.04	0.09	-0.08	-0.11	-0.02	-0.14	0.05	0.18	0	0.17	-0.02	-0.12	-0.02	-0.16	0	0.12	-0.02	0.15	0.01	cysteine and histidine-rich domain	cytoplasm	cellular_component	9	1	CHORDC1
	CHURC1	0.09	0.04	0.08	0.03	0	0.05	0.03	0.05	-0.07	-0.03	-0.1	0	-0.02	0.11	-0.01	0.06	-0.11	0.02	-0.1	-0.03	0.07	-0.06	0.09	-0.08	churchill domain containing 1	cytoplasm	unknown	9	1	CHURC1
	CIP29	0.07	0.09	-0.04	-0.05	-0.03	0.01	-0.05	0.02	-0.04	0.01	-0.1	-0.01	0.09	0.05	0.1	-0.04	-0.02	0.04	0.03	0.04	0.11	-0.05	0.12	-0.03	cytokine induced protein 29 kDa	nucleus	nucleus	5	5	CIP29
	CIRH1A	0.12	0.02	0.1	0.06	-0.01	0.03	-0.05	0.06	0.08	0.01	0.07	0	0	0.03	0.01	0.07	0.05	0.03	0.08	0.06	-0.04	0.06	-0.01	0	cirhin	nucleus	nucleus	5	5	CIRH1A
	CK126027	0.11	0.03	0.07	-0.03	-0.04	0	-0.07	-0.05	0	-0.02	-0.02	-0.04	0.03	0	0.03	-0.04	-0.01	-0.05	-0.04	-0.02	0.01	0	0.05	-0.08	AGENCOURT_16510969 NIH_MGC_239 Homo sapiens cDNA clone IMAGE:30710070 5', mRNA sequence.	cytoplasm	unknown	9	1
	CKS2	0.03	0.01	0.03	0.01	0.02	0.01	0.03	0.01	-0.05	-0.03	-0.06	-0.03	0.02	0	0.04	0.02	0.03	0	0.02	0.02	-0.01	-0.02	0	-0.03	CDC28 protein kinase 2	cytoplasm	unknown	9	1
	CLCN3	0.15	0.01	0.05	0	-0.05	0.03	-0.08	0.03	0.01	0.01	0	0	0.03	0	0.04	-0.09	0.06	0	0.06	-0.01	0.02	-0.02	0.02	0.03	chloride channel 3 isoform e	endoplasmic reticulum	membrane,multi-pass membrane protein,isoform 1 is localized mainly in early and late endosomes,isoform 2 partially colocalized with isoform 1 but is mainly enriched in the golgi,isoform 3 may also be found at the plasma membrane	4	3
	CLIC1	0.16	-0.06	0.15	-0.09	0.06	0.05	0.08	0.01	0.02	-0.09	-0.01	-0.01	0.06	0.02	0.06	0.02	-0.09	0.02	-0.09	0.05	0.01	-0.05	0.05	-0.03	chloride intracellular channel 1	intracellular	membrane fraction,soluble fraction,nucleus,nuclear envelope,cytoplasm,cytosol,plasma membrane,brush border,membrane,nuclear membrane,protein complex	4	6	CLIC1
	CLIC4	0.16	0.11	0.16	0.06	-0.09	0.03	-0.08	0.04	0.05	-0.07	-0.04	-0.11	-0.05	0.01	-0.06	0.08	0.05	-0.02	0	0.06	-0.11	-0.02	0.01	-0.04	chloride intracellular channel 4	plasma membrane	unknown	9	4
	CLINT1	0.1	0.01	0.05	-0.04	-0.01	-0.01	0	0.01	-0.02	-0.02	-0.03	0.04	0.08	0.05	0.08	0.06	-0.04	-0.01	-0.07	-0.01	0.04	0	0.08	0.05	epsin 4	cytoplasm	Golgi	3	1	CLINT1
	CLPTM1	0.12	0.04	0.12	0.09	0.01	-0.01	0	0	-0.11	-0.05	-0.11	-0.05	0	0.13	0.02	0.12	0.01	0	-0.01	-0.03	0.06	-0.01	0.09	-0.01	cleft lip and palate associated transmembrane	Golgi,plasma membrane	membrane,multi-pass membrane protein	4	3	CLPTM1
	CN267986	-0.09	-0.03	0.01	0.15	0.14	0.07	0.14	0.06	-0.17	-0.05	-0.18	-0.11	0.02	-0.01	0	0.05	-0.06	0.11	-0.06	0.08	0.04	-0.01	0.07	-0.1	17000531863184 GRN_EB Homo sapiens cDNA 5', mRNA sequence.	intracellular	unknown	9	6
	CN398253	0.12	0.09	0.07	0.03	0.03	-0.02	0.03	-0.02	-0.07	0.03	-0.03	-0.02	0.06	0.05	0.08	0.03	-0.03	0.02	-0.04	-0.02	-0.03	-0.02	0.02	-0.01	17000424721764 GRN_EB Homo sapiens cDNA 5', mRNA sequence.	cytoplasm	unknown	9	1
	CNN3	0.06	0.02	0	-0.02	-0.03	-0.03	-0.06	0.01	-0.05	0.01	-0.03	0.01	0.09	0.03	0.09	0.01	0	0.01	-0.03	-0.02	0.01	0	0.03	0.01	calponin 3	cytoplasm,nucleus	intracellular	6	1	CNN3
	COPS6	-0.05	0.01	-0.08	0.05	-0.07	0.01	-0.06	0	-0.03	-0.03	-0.06	-0.04	0.13	0.03	0.12	0.05	0.03	-0.03	-0.01	0.03	0.03	-0.01	0.04	0	COP9 signalosome subunit 6	nucleus	nucleus	5	5
	COPZ1	-0.01	0.03	-0.07	-0.02	0.08	0.02	-0.04	-0.01	-0.08	0.07	-0.08	-0.02	0.11	0	0.11	0.01	-0.09	-0.01	-0.08	-0.01	0.13	0.03	0.17	-0.04	coatomer protein complex, subunit zeta 1	Golgi,plasma membrane	Golgi apparatus,membrane,clathrin vesicle coat,COPI vesicle coat,coated vesicle membrane	4	3	COPZ1
	COX17	0.17	0.02	0.18	0.08	0.03	0.05	0.02	0.03	-0.05	-0.03	-0.04	0.01	-0.01	0.06	-0.02	0.02	0.08	-0.03	0.07	-0.01	-0.06	-0.01	-0.06	0.05	COX17 homolog, cytochrome c oxidase assembly	cytoplasm	cytoplasm,mitochondrion,mitochondrial intermembrane space	4	1	COX17
	CR593740	0.12	0.05	0.09	-0.04	-0.06	0	-0.07	-0.02	0	0.02	0.01	-0.01	0.09	0.06	0.07	-0.02	-0.13	-0.02	-0.15	0	0.05	-0.06	0.09	-0.01	Homo sapiens cDNA clone IMAGE:4823412.	intracellular	unknown	9	6
	CR623475	0.14	-0.05	0.13	0.02	0.04	-0.06	0.06	-0.03	-0.04	-0.04	-0.1	0	0.03	-0.02	0.04	0.04	-0.09	-0.04	-0.12	0.01	0.05	0.02	0.09	-0.01	Homo sapiens cDNA: FLJ21942 fis, clone HEP04527.	intracellular	unknown	9	6
	CR627148	-0.07	-0.1	-0.09	-0.11	0.01	0.04	0.02	0.02	-0.07	-0.07	-0.12	-0.08	0.08	-0.13	0.07	-0.11	-0.03	0.04	-0.02	0.02	0.06	-0.08	0.06	-0.1	Homo sapiens, clone IMAGE:5213378, mRNA.	cytoplasm	unknown	9	1
	CR737784	0.13	-0.02	0.12	0.04	-0.08	-0.03	-0.1	-0.05	-0.01	0	-0.04	-0.01	0.08	0.07	0.09	0.03	-0.01	-0.06	-0.01	-0.06	0.04	0.03	0.09	0.05	CR737784 Homo sapiens library (Ebert L) Homo sapiens cDNA clone IMAGp998C154208 ; IMAGE:1658054 5', mRNA sequence.	cytoplasm	unknown	9	1
	CR994463	0.08	0.04	0.08	0.02	-0.1	-0.04	-0.12	-0.03	-0.01	0.05	-0.03	0.02	0.09	0.04	0.06	0.06	0.04	-0.03	0.03	-0.05	0.01	0	0.04	-0.01	CR994463 RZPD no.9016 Homo sapiens cDNA clone RZPDp9016A109 5', mRNA sequence.	cytoplasm,nucleus	unknown	9	1
	CRKL	0.03	0	0.01	0.04	0.01	-0.05	0.02	-0.04	-0.04	0.01	-0.09	-0.03	0.06	-0.03	0.04	0.06	-0.05	-0.06	-0.06	-0.06	0.04	-0.02	0.06	-0.03	v-crk sarcoma virus CT10 oncogene homolog	plasma membrane	cytoplasm,plasma membrane	4	4	CRKL
	CSDA	-0.03	-0.02	-0.07	0.01	0.06	0.03	0.11	0.02	-0.08	0.01	-0.09	0.02	0.13	-0.03	0.11	-0.01	0.07	0.03	-0.07	0.04	-0.11	0	0.05	-0.02	cold shock domain protein A	cytoplasm	nucleus,cytoplasm	1	1	CSDA
	CSNK1A1	0.02	0.07	-0.06	0.06	-0.15	-0.03	-0.14	-0.02	0.04	0.04	0.02	0	0.09	0.04	0.11	0.08	-0.06	-0.01	-0.06	-0.05	0.09	-0.02	0.13	0.02	casein kinase 1, alpha 1 isoform 2	cytoplasm,pseudopodia/fillopodia	cytoplasm	1	7	CSNK1A1
	CSTF3	0.08	0.06	0.11	0.03	0.02	0.01	0.01	-0.05	-0.05	-0.05	-0.05	-0.03	-0.02	-0.01	-0.03	-0.02	0.03	-0.02	0	-0.04	0.03	-0.07	0.01	-0.01	cleavage stimulation factor subunit 3 isoform 1	nucleus	intracellular,nucleus	5	5	CSTF3
	DA336829	0.19	0.11	0.09	0.08	-0.08	0	-0.11	-0.03	0.01	0.02	-0.02	-0.03	0.08	0.06	0.06	-0.01	0.01	-0.05	-0.01	-0.03	0.08	0.02	0.08	-0.01	DA336829 BRHIP3 Homo sapiens cDNA clone BRHIP3037522 5', mRNA sequence.	nucleus,nucleolus	unknown	9	5
	DA697821	0.07	0.02	0.1	0.03	0.01	-0.02	0	-0.01	0.02	0.03	0	0.02	0.13	0.01	0.11	0.05	-0.08	-0.02	-0.09	-0.02	0.11	-0.01	0.11	0.01	DA697821 NT2NE2 Homo sapiens cDNA clone NT2NE2019092 5', mRNA sequence.	intracellular,cytoplasm	unknown	9	6
	DAD1	0.08	0	0.01	0	0.09	0	0.08	0.02	-0.13	-0.04	-0.16	-0.05	0.12	0	0.1	-0.03	-0.13	-0.01	-0.12	0.01	0.19	0.01	0.16	-0.02	defender against cell death 1	cytoplasm,nucleus	microsome,oligosaccharyl transferase complex,membrane,integral to membrane	4	1	DAD1
	DAP	0.16	0.08	0.15	-0.01	-0.16	-0.02	-0.19	-0.07	0.07	-0.04	0.17	0.06	0.01	-0.01	0	-0.01	-0.01	-0.01	-0.01	-0.07	-0.01	0.02	0	0.07	death-associated protein	intracellular,cytoplasm	intracellular,cytoplasm	1	6
	DAZAP2	0.15	0.08	0.11	0.08	-0.07	-0.05	-0.13	-0.02	0.01	0.04	0.09	0.05	0.09	0.08	0.07	0.1	-0.02	-0.05	-0.05	-0.04	0.04	0.03	0.06	0.09	DAZ associated protein 2	cytoplasm,nucleus	nucleus	5	1
	DB049861	0.05	0.05	0.05	0.03	-0.06	0.06	-0.09	-0.01	0.01	0.03	0	-0.04	0.1	0.06	0.09	-0.01	-0.06	-0.02	-0.09	-0.02	0.05	0	0.06	0.04	DB049861 TESTI2 Homo sapiens cDNA clone TESTI2039270 5', mRNA sequence.	cytoplasm	unknown	9	1
	DB054822	0.07	0.01	0.09	0.07	-0.08	-0.02	-0.06	0	0.01	0.01	0.04	0.01	0.09	0.02	0.06	0.03	-0.09	-0.03	-0.08	-0.04	0.04	0.04	0.06	0	DB054822 TESTI2 Homo sapiens cDNA clone TESTI2045843 5', mRNA sequence.	cytoplasm	unknown	9	1
	DB331110	0.05	0.05	0.01	0.04	-0.03	0	-0.11	-0.01	-0.04	-0.03	-0.11	0	0.07	0.02	0.1	0.07	0.09	0.02	0.06	0	-0.06	0.01	-0.01	-0.06	DB331110 SKMUS2 Homo sapiens cDNA clone SKMUS2008761 3', mRNA sequence.	nucleus	unknown	9	5
	DB344099	0.07	0.11	0.06	0.09	-0.02	-0.05	-0.05	-0.1	0.02	0.1	0.01	0.07	0.02	0.16	0.06	0.08	0.01	-0.03	0	-0.08	0.07	0.09	0.1	0.1	DB344099 THYMU2 Homo sapiens cDNA clone THYMU2032116 3', mRNA sequence.	nucleolus	unknown	9	5
1	DB478885	0.23	0.19	0.37	0.31	-0.17	-0.23	-0.26	-0.24	0.13	0.21	0.16	0.16	-0.16	0.14	-0.12	0.15	0.01	-0.17	-0.01	-0.26	-0.06	0.2	-0.07	0.17	DB478885 RIKEN full-length enriched human cDNA library, hippocampus Homo sapiens cDNA clone H023080L11 5', mRNA sequence.	nucleus	unknown	9	5
	DB499813	0.12	0.13	0.15	0.14	-0.22	0.03	-0.25	0.11	0.06	0.02	0.09	0.09	-0.02	0.1	0	-0.01	0.01	0.03	0.01	0.07	0.08	-0.07	0.05	-0.09	DB499813 RIKEN full-length enriched human cDNA library, hypothalamus Homo sapiens cDNA clone H033074L02 5', mRNA sequence.	cytoplasm	unknown	9	1
	DB514539	0.08	0.04	0.07	0.02	-0.01	-0.06	-0.09	-0.03	0.02	0	0.11	0	0.13	-0.01	0.1	0.02	-0.01	-0.01	0	-0.06	0.05	-0.07	0.07	0.07	DB514539 RIKEN full-length enriched human cDNA library, testis Homo sapiens cDNA clone H013041M08 3', mRNA sequence.	intracellular	unknown	9	6
	DB522524	-0.06	0.03	-0.06	0.03	-0.01	-0.01	-0.03	0	-0.05	0.01	-0.05	0.01	0.17	0.05	0.14	0	-0.03	-0.01	-0.02	0	0.1	0	0.13	-0.02	DB522524 RIKEN full-length enriched human cDNA library, testis Homo sapiens cDNA clone H013076C14 3', mRNA sequence.	cytoplasm	unknown	9	1
	DC347972	0.08	0.07	0.08	0.08	0.02	0.03	0.06	0.1	-0.09	-0.05	-0.14	-0.14	0.02	0.08	0.02	0.06	-0.06	0.01	-0.11	0.1	0.05	-0.05	0.11	-0.12	DC347972 CTONG3 Homo sapiens cDNA clone CTONG3005404 5', mRNA sequence.	intracellular,cytoplasm,nucleus	unknown	9	6
	DCBLD2	0.11	0.04	0.04	0.02	-0.05	-0.02	-0.07	-0.05	-0.02	-0.01	0.01	0.04	0.07	0.02	0.11	0.01	-0.01	-0.07	-0.05	-0.04	0.05	0.03	0.08	-0.01	discoidin, CUB and LCCL domain containing 2	plasma membrane	integral to plasma membrane,cell surface,membrane,integral to membrane	4	4	DCBLD2
	DDEF2	0.19	0.05	0.08	0.06	-0.01	0	-0.08	-0.01	-0.01	0.02	0	0.02	0.01	0.03	0.05	0.02	-0.02	0.03	-0.01	-0.02	0.04	0.03	0.04	-0.02	development- and differentiation-enhancing	cytoplasm	cytoplasm,golgi apparatus,golgi stack membrane,peripheral membrane protein,cell membrane,peripheral membrane protein,colocalizes with f-actin and arf6 in phagocytic cups	4	1
	DDT	0.11	0.01	0.06	0	-0.02	-0.01	-0.05	0.02	0.01	-0.04	0.03	0.02	0.08	0.02	0.1	0.03	0	0.02	0.03	0.01	0.04	0.02	0.01	0.01	D-dopachrome tautomerase	cytoplasm	cytoplasm	1	1	DDT
	DDX10	0.13	0.02	0.12	0.04	0.04	-0.02	0.06	-0.09	-0.01	0.08	0.01	0.06	0	0.08	0.02	0.06	0	-0.01	0	0.05	0.01	0.02	0.03	0	DEAD (Asp-Glu-Ala-Asp) box polypeptide 10	cytoplasm,nucleus,nucleolus	unknown	9	1	DDX10
	DDX18	-0.02	-0.06	-0.12	-0.11	0.09	0.02	0.06	-0.02	-0.03	0.03	-0.02	0.02	0.12	-0.06	0.14	-0.12	0.02	-0.01	0.04	0.01	0.09	0.01	0.1	0.03	DEAD (Asp-Glu-Ala-Asp) box polypeptide 18	nucleus,nucleolus	nucleus	5	5
	DDX46	0.02	-0.02	-0.02	-0.04	0.11	0.06	0.13	0.08	-0.2	-0.15	-0.18	-0.11	0.13	-0.05	0.09	-0.05	-0.03	0.07	-0.03	0.1	0.09	-0.15	0.08	-0.1	DEAD (Asp-Glu-Ala-Asp) box polypeptide 46	nucleus	nucleus	5	5	DDX46
	DDX5	0.18	0.15	0.26	0.23	-0.07	-0.07	-0.22	-0.2	NaN	0.05	NaN	0.16	0.07	0.15	0.04	0.23	0.03	-0.07	0.05	-0.2	-0.03	0.06	-0.02	0.16	DEAD (Asp-Glu-Ala-Asp) box polypeptide 5	nucleus,nucleolus	nucleus	5	5	DDX5
1	DEK	0.28	0.17	0.36	0.18	0.01	0.11	0.11	0.13	0.11	-0.02	0.14	0.05	0.02	0.18	0	0.22	0.06	0.12	0.04	0.15	-0.09	-0.02	-0.05	0.03	DEK oncogene	nucleus	nucleus,signal recognition particle (sensu Eukaryota)	5	5	DEK
	DHX15	0	-0.05	-0.01	-0.07	-0.1	-0.09	-0.13	-0.07	0.08	0.05	0.1	0.07	0.17	-0.03	0.12	-0.07	-0.04	-0.08	-0.06	-0.09	0.04	0.06	0.08	0.08	DEAH (Asp-Glu-Ala-His) box polypeptide 15	nucleus	nucleus,splicesome	5	5	DHX15
	DHX16	0.2	0.09	0.23	0.03	-0.07	0.01	-0.18	-0.1	0.01	-0.05	0	-0.06	0.07	0.03	0.07	0.09	0.05	0	0.08	0.06	0.08	0.02	0.1	-0.05	DEAH (Asp-Glu-Ala-His) box polypeptide 16	nucleus	unknown	9	5	DHX16
	DKKL1	0.18	0.05	0.17	0.11	-0.11	-0.11	-0.17	-0.13	0.07	0.08	0.09	0.04	0.04	0.02	0.02	0.17	0.06	-0.09	0.02	-0.07	0.06	0.09	0.09	0.07	dickkopf-like 1 (soggy) precursor	endoplasmic reticulum,nuclear membrane	extracellular space	9	3	DKKL1
	DLGAP1	0.17	0.06	0.11	0.02	-0.11	-0.02	-0.15	-0.12	0.05	0.02	0.08	0.09	0.14	0.02	0.11	0.03	-0.07	-0.01	-0.11	-0.1	0.07	-0.04	0.07	0.09	discs large homolog-associated protein 1 isoform	intracellular,cytoplasm	intracellular,plasma membrane,	4	6
	DMTF1	-0.03	-0.06	-0.1	-0.08	0.05	0.03	0.08	0.07	-0.07	-0.01	-0.15	-0.06	0.1	-0.07	0.12	-0.12	-0.05	0.02	-0.04	0.07	0.06	-0.06	0.08	-0.07	cyclin D binding myb-like transcription factor	nucleus	nucleus,spliceosome complex	5	5
	DNAJA1	-0.01	-0.05	-0.08	-0.04	0.06	-0.03	0.05	0	-0.17	-0.02	-0.17	-0.06	0.15	-0.02	0.13	0.02	-0.06	0.04	-0.05	-0.01	0.08	-0.03	0.1	-0.03	DnaJ (Hsp40) homolog, subfamily A, member 1	cytoplasm,plasma membrane	membrane,lipid-anchor	4	4	DNAJA1
	DNAjC7	0.12	0.07	0.09	0.06	-0.03	-0.09	-0.04	-0.04	0.03	-0.04	0.14	0	0.07	-0.04	0.08	0	-0.03	-0.04	-0.03	-0.04	-0.01	-0.02	0	-0.01	DnaJ (Hsp40) homolog, subfamily C, member 7	cytoplasm,nucleus	unknown	9	1
	DNCH1	0.08	0.01	0.04	0.06	0.08	0.01	0.08	0.1	-0.11	-0.02	-0.11	-0.02	0.06	0.04	0.08	0.06	-0.01	0.05	-0.04	0.07	0.03	0	0.07	0.02	dynein, cytoplasmic, heavy polypeptide 1	intracellular,cytoplasm	#N/A	6	6	DYNC1H1
1	DNMT1	0.24	0.18	0.29	0.23	0.02	0	-0.02	-0.03	NaN	0.02	NaN	0.04	-0.04	0.16	-0.1	0.26	0.11	-0.03	0.1	-0.01	-0.09	0.01	-0.08	0.04	DNA (cytosine-5-)-methyltransferase 1	nucleus	nucleus	5	5	DNMT1
	DPH1	0.05	0	0	0.05	-0.02	0.02	-0.02	0.05	-0.04	0	-0.04	0.05	0.08	-0.01	0.11	-0.05	0.05	-0.05	0.06	-0.04	-0.02	0.03	-0.02	-0.04	diptheria toxin resistance protein required for	unknown	nucleus,cytoplasm,punctate,primarily perinuclear localization	1	9	DPH1
	DYNC1H1	0.06	-0.05	-0.02	-0.03	0.06	-0.05	0.06	-0.03	-0.03	0.02	-0.04	0.01	0.14	0.01	0.12	0.04	-0.01	-0.12	-0.02	0.03	0.04	0.02	0.04	-0.01	dynein, cytoplasmic, heavy polypeptide 1	intracellular,cytoplasm	cytoplasmic dynein complex,microtubule,dynein complex	1	6	DYNC1H1
	DYNLRB1	0.2	0.05	0.07	0.02	0.07	0.02	0.03	-0.02	-0.01	-0.06	-0.06	0.04	0.01	0.02	-0.01	0.06	0.04	0.04	0.04	-0.1	-0.01	-0.03	-0.01	0.04	Roadblock-1	cytoplasm	cytoplasm,cytoplasmic dynein complex,microtubule,dynein complex	1	1	DYNLRB1
	EED	0.14	0.02	0.11	0.08	0	-0.02	-0.04	-0.06	0	0.03	-0.03	0.02	0.07	0.02	0.08	0.05	0.01	-0.03	0.02	-0.06	0.06	0.04	0.08	0.05	embryonic ectoderm development isoform a	nucleus	unknown	9	5	EED
	EEF1A1	0.18	0.11	0.15	0.1	-0.08	-0.08	-0.1	-0.03	0.07	0.07	0.06	0.05	0.08	0.08	0.08	0.11	0.01	-0.07	0.04	-0.04	0	0.08	0.01	0.1	eukaryotic translation elongation factor 1 alpha	cytoplasm	cytoplasm	1	1
	EEF1E1	0.07	-0.02	0.01	0.01	-0.11	0.01	-0.06	0.02	0.11	-0.02	-0.05	0.03	0.1	0.04	0.06	0.01	-0.03	0.06	-0.08	0.03	0.05	-0.01	0.11	0.01	eukaryotic translation elongation factor 1	cytoplasm,nucleus	nucleus,cytoplasm,	1	1
	EIF1AX	0.03	-0.02	-0.03	0.01	0.02	-0.06	0.02	-0.03	-0.07	0.02	-0.08	0.02	0.11	0	0.09	-0.02	-0.08	-0.03	-0.1	-0.05	0.1	0.01	0.12	0.04	X-linked eukaryotic translation initiation	intracellular	cytoplasm	1	6	EIF1AX
	EIF2S3	0.13	0	0.13	0.04	0.07	0.06	0.02	0.01	-0.03	-0.02	-0.04	0.02	0.04	0	0.02	-0.05	0.04	0.05	0.04	0.01	0.02	-0.03	0.01	0.06	eukaryotic translation initiation factor 2,	cytoplasm,nucleus	cytosolic small ribosomal subunit (sensu Eukaryota),eukaryotic translation initiation factor 2 complex	1	1	EIF2S3
	EIF3S10	0.08	0.05	0.08	0.05	-0.08	-0.01	-0.08	-0.01	-0.02	0.07	0.02	0.14	0.06	0.17	0.06	0.02	-0.12	-0.04	-0.11	0.01	0.1	0.03	0.1	0	eukaryotic translation initiation factor 3,	cytoplasm	cytoplasm	1	1
	EIF3S12	0.08	0.03	0.03	0.01	-0.01	-0.02	0	0.01	NaN	0.02	NaN	0.03	0.03	0.03	0.09	0.01	-0.03	-0.01	-0.06	0.01	0.01	0.03	0.05	0.04	eukaryotic translation initiation factor 3,	nucleus	#N/A	9	5	EIF3K
	EIF4A1	0.12	0.04	0.04	0.1	0.06	0.04	0.07	0.05	-0.03	-0.05	-0.04	-0.02	0.04	0.07	0.06	0.02	0.03	0.04	0.02	0.01	0.03	0.03	0.02	-0.11	eukaryotic translation initiation factor 4A	cytoplasm,nucleus	cytoplasm	1	1	EIF4A1
	EIF4E2	0.16	0.04	0.16	0.04	-0.01	-0.04	0	-0.05	0.15	0.07	0.15	0.1	0.06	0.04	0.03	0.07	0.02	-0.04	0.03	-0.04	-0.05	0.08	-0.04	0.09	eukaryotic translation initiation factor 4E	intracellular	cytoplasm	1	6
	EIF4EBP1	0.21	0.02	0.22	0.07	0.02	-0.01	-0.01	-0.04	0.02	0.04	0.01	0.05	0.01	0.03	-0.01	0.03	0.02	-0.02	0.02	-0.03	-0.01	0.01	0.01	0.02	eukaryotic translation initiation factor 4E	intracellular	cytoplasm	1	6	EIF4EBP1
	EIF4H	-0.1	0.01	-0.09	0.01	-0.08	-0.01	-0.09	-0.07	-0.01	0.03	-0.02	0.03	0.07	-0.01	0.1	-0.03	-0.14	-0.02	-0.2	0	0.04	0.03	0.15	0.02	eukaryotic translation initiation factor 4H	cytoplasm	cytoplasm,perinuclear region	1	1	EIF4H
	EIF5B	0.14	0.04	0.11	0.06	-0.07	-0.05	-0.04	-0.08	0.06	0.01	0.02	0.06	0.07	0.02	0.04	0.02	-0.16	-0.05	-0.16	-0.07	0.02	0.02	0.09	0.01	eukaryotic translation initiation factor 5B	intracellular,cytoplasm	intracellular	6	6
	EIF5B	0.06	0.03	0.03	0.01	0.03	0.01	0.01	-0.02	-0.02	-0.06	-0.03	-0.03	0.07	-0.02	0.07	-0.01	-0.01	0.05	0	0.01	0.06	0	0.06	-0.05	eukaryotic translation initiation factor 5B	intracellular,cytoplasm	intracellular	6	6
	EMP3	0.16	0.1	0.11	0.03	0.02	0.02	0.02	-0.09	-0.02	-0.02	-0.08	-0.01	0.05	0.01	0.06	-0.03	0.03	0	0.02	0.01	-0.01	0	0.06	-0.05	epithelial membrane protein 3	Golgi,plasma membrane	plasma membrane	4	3	EMP3
	ENO1	0.01	0	0.01	0.03	0.12	0.12	0.21	0.22	-0.1	-0.07	-0.2	-0.13	0.05	-0.01	0.02	0.04	-0.13	0.13	-0.17	0.22	0.08	-0.06	0.12	-0.13	enolase 1	cytoplasm,nucleus	nucleus,cytoplasm	1	1	ENO1
	ENSA	0.21	0.13	0.15	-0.11	-0.02	0.06	0.08	0.1	0.07	-0.02	0.07	-0.02	-0.01	0.02	0.02	-0.1	0.04	0	0.04	-0.03	-0.02	-0.03	0.04	0.01	endosulfine alpha isoform 5	intracellular	cytoplasm	1	6	ENSA
	ENY2	-0.01	0.03	-0.03	-0.05	-0.11	0	-0.12	-0.05	-0.01	0.01	-0.06	-0.02	0.13	-0.01	0.12	0.01	-0.02	0	-0.06	-0.02	0.02	-0.01	0.05	-0.02	enhancer of yellow 2 homolog	nucleus	nucleus	5	5
	ERH	-0.04	-0.13	-0.1	-0.14	-0.03	-0.03	0.03	0.06	-0.19	-0.13	-0.22	-0.15	0.03	-0.1	-0.01	-0.09	-0.07	-0.03	-0.02	0.08	0.05	-0.16	-0.02	-0.17	enhancer of rudimentary homolog	nucleus	nucleus	5	5	ERH
	FABP5	0.15	0.03	0.17	0.03	-0.15	-0.08	-0.15	-0.07	0.07	0.05	0.1	0.06	0.09	0.04	0.1	0.04	-0.11	-0.05	-0.11	-0.06	0.07	0.02	0.09	0.05	fatty acid binding protein 5	intracellular,cytoplasm,nucleus	cytoplasm	1	6
	FAM128A	0.13	0.09	0.1	0.14	0	-0.04	-0.04	0.03	0.02	0.1	0.03	0.08	0.1	0.01	0.16	0.13	0	-0.07	0.06	0.04	0.03	0.01	0.06	0.04	Homo sapiens family with sequence similarity 128, member A, mRNA (cDNA clone MGC:8772 IMAGE:3862861), complete cds.	cytoplasm	unknown	9	1
	FAM44A	0.13	0.02	0.08	-0.05	-0.02	-0.03	-0.04	-0.03	0	0.02	0.03	0.05	0.06	0.01	0.06	-0.02	0	-0.01	0.01	-0.02	0.01	0.01	0.02	0.04	hypothetical protein LOC259282	cytoplasm	unknown	9	1
	FAM86A	0.08	-0.01	-0.01	0.05	0.04	-0.01	-0.01	-0.08	-0.08	0.01	-0.07	0.04	0.16	0	0.13	0.04	-0.03	0	-0.06	-0.03	0.05	0.04	0.06	0.04	hypothetical protein LOC196483 isoform 1	cytoplasm	unknown	9	1
	FAU	0.21	0.03	0.18	0.08	-0.03	0.08	0.01	0.07	0.02	-0.07	-0.03	-0.09	-0.03	0.1	-0.01	0.05	0.01	0.04	0	0.07	0.05	-0.09	0.07	-0.1	ubiquitin-like protein fubi and ribosomal	nucleus,nucleolus	ribosome	5	5
	FBXO9	0.08	-0.01	0	0.01	-0.05	-0.01	-0.07	-0.01	0.03	0.02	-0.02	0.03	0.04	-0.04	0.06	-0.01	-0.06	-0.05	-0.1	-0.05	0.04	0.04	0.14	0.03	F-box only protein 9 isoform 3	intracellular,plasma membrane	unknown	9	6
	FER1L3	0.05	0.04	0.01	0	-0.01	0	-0.08	0.02	0.06	0.07	0.05	0.03	0.18	0.03	0.16	0.07	-0.01	0.03	-0.02	-0.01	0.16	0.06	0.14	0.03	myoferlin isoform a	plasma membrane,nuclear membrane	nuclear envelope,plasma membrane	4	4	FER1L3
	FEZ2	0.12	0.08	0.11	0.04	-0.07	-0.04	-0.12	-0.07	0.04	0.03	0.02	0.07	0.04	0.07	0.07	0.04	0.04	0.05	-0.02	-0.02	0	0.02	0.08	0	zygin 2 isoform 2	unknown	unknown	9	9
	FIGN	0.19	0	0.1	-0.02	0.05	0.05	0.05	0.12	-0.09	-0.04	-0.13	-0.05	0.13	-0.01	0.09	-0.03	-0.01	0.04	0.02	0.09	-0.02	-0.04	-0.05	-0.09	fidgetin	intracellular	unknown	9	6
	FLAD1	0.25	0.13	0.23	0.16	-0.03	-0.04	-0.07	-0.04	-0.04	-0.01	-0.06	0	0.01	0.13	0.01	0.13	0.03	-0.04	0.01	-0.1	0.04	0.03	0.07	0.02	flavin adenine dinucleotide synthetase isoform	intracellular	unknown	9	6
	FLJ10986	0.14	0.03	0.13	0.14	-0.04	-0.01	-0.16	-0.07	0.06	0.03	0.14	-0.05	0.07	0.06	0.08	0.02	-0.02	-0.05	-0.03	-0.03	0.02	0	0.05	-0.01	Homo sapiens cDNA FLJ10986 fis, clone PLACE1001869, weakly similar to L-RIBULOKINASE (EC 2.7.1.16).	unknown	unknown	9	9	FGGY
	FLJ20105	0.08	0.02	0.03	0.01	-0.05	-0.01	-0.06	0.02	-0.03	0.01	-0.04	0.02	0.07	0.03	0.08	0	-0.02	0.02	-0.05	-0.02	0.02	-0.06	0.03	-0.03	hypothetical protein LOC54821 isoform a	intracellular,cytoplasm	unknown	9	6
	FLJ20674	0.2	0.06	0.15	0.01	-0.05	0.02	-0.16	-0.05	-0.01	-0.03	0.02	-0.02	0.11	0.07	0.06	0.09	0.03	-0.06	0.01	0	0.02	-0.02	0.02	-0.06	hypothetical protein LOC54621	plasma membrane	plasma membrane	4	4
	FLJ31951	0.22	0.06	0.16	0.05	-0.15	-0.07	-0.17	0	0.04	0.06	0.02	-0.02	0.02	0.09	0	0	-0.02	-0.01	-0.06	-0.11	0.03	0.03	0.09	-0.01	hypothetical protein LOC153830	cytoplasm	membrane,multi-pass membrane protein	4	1
	FLNB	0.05	0	0	0	0	0.03	-0.11	0.01	-0.01	-0.02	0.01	0.01	0.09	-0.01	0.06	0.02	-0.02	0.02	-0.06	0.02	0.02	-0.01	0.05	-0.05	filamin B, beta (actin binding protein 278)	cytoplasm	cytoskeleton,actin cytoskeleton,integral to membrane	2	1	FLNB
	FNBP1	0.14	0.06	0.02	-0.05	0.21	0.09	0.13	-0.01	-0.09	-0.02	-0.13	-0.03	-0.01	0.09	-0.01	0.02	-0.02	0.08	-0.02	0.01	0	0.02	0.01	0	formin binding protein 1	cytoplasm	cytoplasm,enriched in cortical regions coincident with f-actin,also localizes to endocytic vesicles and lysosomes	1	1
	FOSL1	0.07	0.09	0.06	0.15	-0.15	-0.03	-0.13	-0.03	0.01	0.01	0.03	0.17	0.03	0.02	-0.01	0.06	-0.09	-0.09	-0.14	-0.06	0.05	0.06	0.06	0.09	FOS-like antigen 1	cytoplasm,nucleus	nucleus	5	1	FOSL1
	FSCN1	0.07	-0.07	0.05	-0.01	0	0.01	-0.03	-0.02	-0.02	0.06	0	-0.04	0.09	-0.06	0.05	-0.06	-0.1	0	-0.13	0.06	0.11	0.01	0.13	0	fascin 1	cytoplasm,pseudopodia/fillopodia	cytoplasm,actin,cytoskeleton	2	7	FSCN1
	FUBP1	-0.03	0.04	-0.01	0.07	-0.06	-0.07	-0.05	0.07	-0.05	0	-0.06	-0.02	-0.04	0.02	-0.04	0.1	-0.04	0.05	-0.06	0.05	0.05	-0.06	0.05	-0.03	far upstream element-binding protein	nucleus	nucleus	5	5
	FXYD5	0.11	-0.04	0.04	0.01	0.01	0.01	0.03	-0.07	-0.03	0.02	-0.07	0.04	0.01	0.02	0.01	0.01	-0.05	-0.02	-0.08	-0.03	0.05	-0.02	0.08	-0.05	FXYD domain-containing ion transport regulator	plasma membrane	extracellular space,membrane,integral to membrane	4	4
	GABARAP	0.13	-0.02	0.18	-0.05	-0.23	0.02	-0.24	-0.01	0.18	-0.02	0.15	-0.02	0.07	0.11	0.03	-0.06	-0.02	0.01	-0.04	0.01	0.02	0	0.02	0.01	GABA(A) receptor-associated protein	intracellular	lysosome,endoplasmic reticulum,,microtubule,plasma membrane,cytoskeleton	2	6
1	GALNT2	0.31	0.23	0.34	0.31	-0.1	-0.09	-0.1	-0.06	NaN	0.19	NaN	0.27	0.06	0.23	0.13	0.31	-0.04	-0.1	-0.03	-0.08	0.07	0.24	0.11	0.3	polypeptide N-acetylgalactosaminyltransferase 2	Golgi	extracellular region,Golgi apparatus,membrane,integral to membrane	4	3	GALNT2
	GAP43	0.04	-0.01	0.1	0.06	0.05	0.03	0.09	0.03	0.03	-0.04	-0.06	0.01	0.05	0.03	0.05	-0.04	0.05	-0.02	0.1	0	-0.03	0.04	-0.02	0.05	growth associated protein 43	cytoplasm	plasma membrane,membrane,axon	4	1	GAP43
1	GAPDH	0.09	0.005	0.11	0.01	-0.06	-0.01	-0.07	-0.01	0.02	0.004	0.07	0.01	0.02	0.009	0.02	0.01	0.02	-0.01	0.02	-0.01	0.02	0.006	0.03	0.01	glyceraldehyde-3-phosphate dehydrogenase	cytoplasm	cytoplasm,membrane	4	1	GAPDH	21/6/12 movie
	GCHFR	0.07	0.06	0.02	0.03	0	-0.02	-0.01	0.04	-0.06	0.07	-0.08	0	0.03	0.1	0.05	0.02	-0.01	0	-0.01	-0.03	0.05	-0.07	0.06	0	GTP cyclohydrolase I feedback regulatory	cytoplasm	intracellular,cytoplasm,cytosolic	1	1
	GLO1	0.02	-0.06	-0.02	-0.09	-0.06	0.01	-0.08	-0.02	0.07	0.01	0.02	-0.05	0.1	-0.05	0.1	-0.1	0.02	0	0	0	-0.03	0	0	-0.07	glyoxalase I	intracellular	cytopasm	6	6
	GLRX	0.11	0.03	0.05	0.02	-0.05	-0.03	-0.06	0	-0.03	0.05	-0.02	0.04	0.1	0.02	0.07	-0.03	-0.04	-0.02	-0.05	-0.04	0.01	-0.02	0.03	0.01	glutaredoxin (thioltransferase)	intracellular	cytosol	6	6	GLRX
3	GNB2L1	0.16	0.12	0.2	0.18	0.18	0.21	0.29	0.34	NaN	0.18	NaN	0.15	-0.03	0.13	-0.02	0.17	-0.26	0.22	-0.26	0.34	-0.1	0.18	0	0.17	guanine nucleotide binding protein (G protein),	intracellular,cytoplasm,plasma membrane	cytoplasm,plasma memebrane	1	6
	GNG11	0.13	-0.07	0.05	0.05	-0.14	0.04	-0.13	-0.08	0.05	-0.04	-0.01	-0.07	0.12	0.03	0.11	-0.03	-0.01	-0.02	-0.03	0.05	0.05	-0.03	0.06	0	guanine nucleotide binding protein gamma 11	cytoplasm,plasma membrane	plasma membrane	4	4
	GSPT1	0.05	0.06	0.04	0.04	-0.1	-0.1	-0.07	-0.11	0.03	0.01	0.02	0.02	0.15	0.03	0.1	0.09	-0.14	-0.06	-0.15	-0.05	0.15	0.05	0.16	0.07	G1 to S phase transition 1	cytoplasm	intracellular	6	1	GSPT1
3	GTF2F2	0.13	-0.03	0.26	0.14	-0.22	-0.16	-0.3	-0.21	0.25	0.18	0.29	0.2	0.05	0	0.02	0.14	0.05	-0.16	0.08	-0.21	-0.01	0.16	-0.03	0.17	general transcription factor IIF, polypeptide 2	nucleus,nucleolus	nucleus,transcription factor TFIIF complex	5	5	GTF2F2
	HAT1	-0.07	0.03	-0.14	0.01	-0.08	-0.06	-0.08	-0.08	-0.06	0.02	-0.15	-0.02	0.11	-0.02	0.1	0.03	0.02	-0.01	-0.01	-0.06	0.06	0	0.11	-0.01	histone acetyltransferase 1 isoform a	nucleus	nucleus	5	5	HAT1
	HCST	0.14	0.06	0.05	0.03	-0.01	-0.08	-0.02	-0.03	NaN	0.07	NaN	-0.02	0	0.09	0	0.04	0.05	-0.05	0.03	0	-0.04	0.05	-0.04	-0.07	hematopoietic cell signal transducer isoform 1	intracellular	integral to membrane	4	6	HCST
	HDAC2	0.08	0.01	0.08	0.04	0.01	-0.01	0.03	-0.03	0.02	0.05	0	0.03	0.06	0.01	0.05	0.01	-0.01	-0.02	-0.09	-0.03	-0.03	0.03	0.03	0	histone deacetylase 2	cytoplasm,nucleus	nucleus,cytoplasm	1	1
	HDGF	0.09	-0.04	0.06	-0.01	0	0.01	-0.01	-0.02	0.01	-0.01	0.02	-0.04	0.05	0	0.06	-0.04	0.02	0	0.03	-0.02	0.01	-0.04	0.02	0	hepatoma-derived growth factor (high-mobility	nucleus	cytoplasm nucleus	1	5	HDGF
	HMG2L1	0.09	-0.01	0.05	-0.07	-0.03	0	-0.02	0	-0.06	-0.08	-0.08	-0.01	0.02	0.06	0.01	-0.05	0.05	-0.03	0.03	-0.07	0.09	-0.03	0.12	-0.01	high-mobility group protein 2-like 1 isoform b	nucleus	chromatin,nucleus	5	5	HMG2L1
	HMGA2	0.01	0.05	-0.04	0.09	-0.07	-0.02	-0.09	-0.1	0.03	0.06	-0.03	0.03	0.08	0.03	0.03	0.04	0.07	-0.04	0.09	-0.09	-0.07	0.01	-0.02	0.03	high mobility group AT-hook 2 isoform a	nucleus	chromatin,nucleus,	5	5	HMGA2
	HMGB1	0.14	0.06	0.12	0.06	0.03	0.09	0.05	0.1	0.05	-0.01	0.06	0.05	0.06	0.08	0.04	0.01	0.07	0.07	0.08	0.08	-0.01	-0.04	0.06	0.04	High-mobility group box 1.	nucleus	chromatin,nucleus	5	5	HMGB1
	HMGN1	0.03	0	-0.05	-0.06	0.05	-0.06	0.03	0.03	-0.1	0.05	-0.1	0.05	0.09	-0.05	0.07	-0.05	-0.04	0	-0.04	-0.01	0.05	0.02	0.04	0.06	hypothetical protein LOC728776	nucleus	#N/A	9	5	LOC728776
	HMGN2	0.02	0.03	0.05	0.03	-0.05	-0.06	-0.07	-0.05	0.03	0.04	0.04	0.04	0.15	0.01	0.1	0.02	-0.01	-0.06	0	-0.04	0.05	0.01	0.05	0.07	high-mobility group nucleosomal binding domain	nucleus	chromatin,nucleus	5	5
	HMGN3	0.24	0.15	0.28	0.07	-0.12	-0.06	-0.19	-0.06	0.14	0.11	0.21	0.06	-0.07	0.14	-0.08	0.15	0.14	-0.07	0.12	-0.1	-0.12	0	-0.1	0.16	high mobility group nucleosomal binding domain 3	nucleus	nucleus	5	5	HMGN3
	HMMR	-0.04	-0.07	-0.12	-0.11	0.18	0.12	0.15	0.05	NaN	-0.15	NaN	-0.18	0.05	-0.07	0.08	-0.11	0.07	0.11	-0.01	0.12	-0.11	-0.13	0.02	-0.15	hyaluronan-mediated motility receptor isoform a	intracellular	cell surface,cytoplasm	1	6
	HN1	0.12	0.11	0.09	0.1	-0.02	-0.03	-0.05	0	-0.04	0.01	-0.05	-0.03	0.18	0.13	0.14	0.11	-0.1	-0.03	-0.13	0	0.04	0.01	0.07	0.01	hematological and neurological expressed 1	nucleus,nucleolus	unknown	9	5
	HNRPA1	0.09	0.02	0.09	0.03	-0.01	0.01	-0.1	0.04	0.02	-0.06	0.07	0.03	-0.02	0	-0.02	0.07	0.06	0	0.08	0.03	-0.05	0.02	-0.04	0.02	heterogeneous nuclear ribonucleoprotein A1	nucleus	nucleus,nucleoplasm,spliceosome complex,cytoplasm,ribonucleoprotein complex,heterogeneous nuclear ribonucleoprotein complex	1	5	HNRNPA1
	HNRPA2B1	-0.01	-0.03	-0.07	-0.09	-0.01	-0.02	-0.06	-0.04	0.01	0.05	0.01	0.06	0.03	-0.07	0.05	-0.04	0.03	-0.05	0.06	-0.05	0.02	0.05	0.08	0.06	heterogeneous nuclear ribonucleoprotein A2/B1	nucleus	nucleus,spliceosome complex,ribonucleoprotein complex,heterogeneous nuclear ribonucleoprotein complex	5	5	HNRNPA2B1
	HNRPC	0.02	0.04	0.01	-0.01	-0.08	-0.08	-0.06	0.04	-0.11	-0.02	-0.18	-0.01	0.12	-0.01	0.1	-0.03	0.03	-0.04	-0.02	-0.12	0.05	-0.01	0.11	0.01	Homo sapiens mRNA for Heterogeneous nuclear ribonucleoproteins C1/C2 variant protein.	nucleus	nucleus	5	5
	HNRPC	0.05	-0.07	0.02	-0.03	0.12	0.11	0.03	0	-0.11	-0.09	-0.04	0	0.06	-0.03	0.08	-0.04	0.07	0.1	0	-0.02	-0.06	-0.07	0	0.02	Homo sapiens mRNA for Heterogeneous nuclear ribonucleoproteins C1/C2 variant protein.	nucleus	nucleus	5	5
	HNRPD	0.12	0.02	0.1	0.01	0.02	-0.01	-0.02	-0.02	0	0.01	-0.04	-0.02	0.07	0.02	0.07	0	0	-0.04	-0.03	-0.05	-0.02	-0.01	0.04	0.01	heterogeneous nuclear ribonucleoprotein D	nucleus	nucleus	5	5	HNRNPD
	HNRPM	0.1	0.01	0.1	0.08	-0.02	0	-0.01	-0.01	NaN	-0.03	NaN	-0.01	0.03	0.03	0.01	0.02	0.01	0.02	0	0.03	0.02	0.01	0.04	0.01	heterogeneous nuclear ribonucleoprotein M	nucleus	nucleus	5	5	HNRPM
	HSP90AA1	-0.04	-0.05	-0.08	-0.09	-0.01	0.01	0	0.04	-0.01	-0.02	-0.13	-0.09	0.08	-0.07	0.08	-0.1	-0.01	0.03	-0.02	0.03	0.03	-0.02	0.08	-0.07	heat shock protein 90kDa alpha (cytosolic),	cytoplasm,nucleus	cytoplasm,cytosol,melanosome	1	1	HSP90AA1
	HSP90AB1	0.05	0.05	0	0.03	-0.04	-0.07	-0.08	-0.07	-0.05	0.02	-0.05	0.04	0.07	0.02	0.09	-0.02	-0.1	-0.03	-0.11	-0.08	0.06	-0.01	0.1	-0.01	heat shock 90kDa protein 1, beta	cytoplasm	cytoplasm	1	1	HSP90AB1
	HSPB1	0.31	-0.01	0.17	0.02	0.03	-0.03	0.15	0.06	0.13	0.03	0.17	0.05	0.07	0.01	0.07	0.03	-0.03	-0.03	0	-0.04	0.07	0.01	0.08	0.04	heat shock 27kDa protein 1	cytoplasm,plasma membrane	cytoplasm,cytoskeleton,plasma membrane	2	4
	HSPCA	0	0.04	0	0.01	-0.05	0	-0.03	-0.01	0.02	0.03	-0.02	0.03	0.1	0.02	0.1	0.02	-0.07	-0.01	-0.08	0.01	0.05	0.03	0.08	0.02	heat shock protein 90kDa alpha (cytosolic),	cytoplasm	cytoplasm maelanose	1	1	HSP90AA1
	HYPA	0.16	0.05	0.12	0.07	0.02	-0.04	-0.08	-0.03	0.03	0.02	0.01	0.02	0.02	0.04	0.01	0.06	0.11	-0.01	0.13	-0.05	0	0.01	0.03	0.01	Hypothetical protein (Fragment).	nucleus	nulear speckles	5	5
5	IFT20	-0.03	-0.01	-0.08	-0.11	-0.16	-0.13	-0.2	-0.13	0	0.12	-0.02	0.18	0.02	0.09	0.06	-0.08	0.05	-0.1	0.09	-0.19	0	0.1	0.01	0.18	intraflagellar transport protein IFT20	Golgi	golgi apparatus,cis-golgi network ,centrosome,centriole ,cell projection,cilium basal body ,present at the centrosomes during the cell cycle and associated with the proximal portion of the mother centriole and the lateral aspect of the daughter centriole,associated with basal body at the base of primary cilia	3	3	IFT20
	IL3RA	-0.03	-0.06	-0.03	-0.07	-0.01	-0.03	-0.05	-0.03	-0.08	0	-0.05	0	0.05	-0.05	0.05	-0.04	-0.05	0.01	-0.1	-0.02	0.02	-0.01	0.11	0.01	interleukin 3 receptor, alpha precursor	plasma membrane	plasma membrane	4	4
1	ILF2	0.12	0.18	0.12	0.18	0.11	0.1	0.19	0.23	-0.19	-0.15	-0.26	-0.15	0.15	0.15	0.22	0.17	0.02	0.16	0.13	0.23	-0.02	-0.16	-0.1	-0.14	interleukin enhancer binding factor 2	nucleus,nucleolus	nucleus,nucleolus	5	5
	INPP4B	0.13	-0.07	-0.01	-0.07	-0.07	-0.08	-0.13	-0.06	0.03	0.03	0.05	0.02	0.12	-0.06	0.15	-0.05	0.06	-0.08	0.07	-0.07	-0.01	0.07	0	0.06	inositol polyphosphate-4-phosphatase, type II,	cytoplasm	unknown	9	1	INPP4B
	IQCK	0.12	0.04	0.04	0.11	-0.04	-0.03	-0.07	-0.07	0.06	-0.01	0.04	-0.06	0.11	0.05	0.1	0.06	0.21	0.03	0.13	-0.02	0.1	0.01	0.1	0.07	IQ motif containing K	nucleus,nucleolus	nuleolus	5	5	IQCK
	ISOC1	-0.02	-0.06	-0.07	-0.05	0.05	-0.02	0.03	0.02	-0.1	-0.03	-0.17	-0.09	0.13	-0.01	0.11	0.03	-0.04	-0.01	-0.07	-0.02	0.04	-0.05	0.11	0.01	isochorismatase domain containing 1	cytoplasm	peroxisome	3	1	ISOC1
	JAGN1	0.04	0	0	0	0	-0.02	-0.02	-0.02	0	-0.01	-0.05	0	0.24	-0.03	0.22	0.02	-0.05	-0.01	-0.12	0.01	0.08	0.01	0.17	0	jagunal homolog 1	cytoplasm,endoplasmic reticulum	endoplasmic reticulum,endoplasmic reticulum membrane,membrane,integral to membrane	4	3
	K-ALPHA-1	0.04	-0.03	0.02	-0.02	0	0.01	-0.1	-0.01	NaN	-0.04	NaN	-0.05	0.09	0.03	0.05	-0.03	-0.02	0.01	-0.02	-0.07	0.02	0.07	0.02	0.05	tubulin, alpha, ubiquitous	cytoplasm	#N/A	9	1	TUBA1B
	KATNA1	-0.05	0.03	-0.02	-0.04	-0.01	0.03	0	-0.03	-0.03	0.01	-0.06	0.07	0.26	0.02	0.17	0	-0.11	-0.08	-0.1	0.04	0.17	0.03	0.16	0.05	katanin p60 subunit A 1	cytoplasm,plasma membrane	nucleus,cytoplasm,centrosome,microtubule,plasma membrane	4	4
	KIAA0355	0.05	0.02	0.02	0.07	0	-0.02	0	0	-0.09	-0.02	-0.13	0.01	0.13	-0.06	0.18	0.03	-0.05	-0.05	-0.06	-0.08	0.12	0.03	0.14	-0.02	hypothetical protein LOC9710	cytoplasm	unknown	9	1	KIAA0355
	KIAA0802	0.23	-0.04	0.24	0.09	-0.03	0.04	-0.04	-0.02	0.1	0.02	0.07	-0.06	-0.02	0	-0.03	0	-0.05	-0.02	-0.07	-0.02	0.03	0.04	0.05	0.06	hypothetical protein LOC23255	intracellular	unknown	9	6
	KIAA1064	0.02	0.01	0	0.01	0.16	0.02	0.01	0	-0.09	0	-0.07	-0.03	0.1	0	0.09	0	-0.01	0.01	0.02	0.02	0.1	-0.01	0.11	-0.04	zinc finger CCCH-type containing 4	nucleus	#N/A	9	5	ZC3H4
	KIAA1430	0.21	0.06	0.2	0.18	-0.11	-0.04	-0.16	-0.08	0.09	0.07	0.17	0.04	0.02	0.03	0.02	-0.04	0.07	-0.01	0.05	-0.08	-0.06	0.04	-0.06	0.16	KIAA1430 protein (Fragment).	nucleus	unknown	9	5	KIAA1430
	KLHL31	0.09	0.04	0.08	0.07	0.01	-0.04	-0.02	-0.01	-0.03	0.02	0.03	0.06	0.04	0.02	0.08	0.09	0.02	0.01	-0.01	0.02	-0.01	0.06	0.06	0.04	kelch repeat and BTB (POZ) domain containing 1	nucleus	unknown	9	5	KLHL31
	LARP1	0.24	0.11	0.29	0.04	-0.18	-0.05	-0.2	-0.03	0.15	0.07	0.18	0.2	-0.03	0.05	-0.05	-0.03	0.05	-0.13	0.08	-0.05	-0.02	0.02	-0.04	0.06	la related protein isoform 2	cytoplasm	unknown	9	1	LARP1
	LETM2	0.05	0.02	0.03	0.01	0.03	-0.01	0	-0.03	-0.02	0.03	0.01	0.03	0.07	0.01	0.08	0.01	-0.04	0	-0.03	-0.01	0.03	0.02	0.06	0.06	leucine zipper-EF-hand containing transmembrane	intracellular	integral to membrane.mitochondrial inner membrane	4	6
	LGALS1	0.1	0.01	0.12	0.05	-0.14	-0.02	-0.14	-0.04	0.03	0	0.04	0.05	0.11	0.07	0.08	0.05	-0.14	-0.03	-0.12	-0.02	0.05	0.03	0.06	-0.01	beta-galactoside-binding lectin precursor	intracellular	extracellular space,intracellular,cytoplasm	1	6	LGALS1
	LGALS3	0.12	-0.02	0.05	-0.02	0.03	0	0.01	-0.01	-0.02	-0.03	-0.04	-0.02	0.05	0.01	0.04	0.01	-0.04	0	-0.05	-0.02	0.03	0.01	0.06	-0.01	galectin 3	cytoplasm,nucleus	cytoplasm nucleus	1	1	LGALS3
	LIMA1	0.02	-0.01	0	-0.04	-0.03	0.03	0.06	0.05	-0.02	-0.05	-0.14	-0.02	0	-0.01	0.06	0.04	-0.02	0.01	-0.07	0.01	0.05	-0.01	0.12	-0.07	epithelial protein lost in neoplasm beta	cytoplasm,cytoskeleton	stress fiber,cytoskeleton,focal adhesion,actin cytoskeleton	2	2	LIMA1
	LMNA	0.1	0.01	0.07	-0.05	-0.12	-0.02	-0.16	-0.02	0.06	-0.02	0.07	0.01	0	-0.02	-0.01	-0.02	0.07	0	0.06	0.01	-0.06	0.01	-0.06	-0.03	lamin A/C isoform 2	nucleus	nucleus,lamin filament,intermediate filament	5	5	LMNA
	LOC283551	0.1	0	0.08	0.04	0.02	-0.03	0.02	-0.01	0.01	0.03	0.02	0.05	0.11	0.06	0.11	0.08	0.01	-0.02	0	-0.09	0.01	0.02	0.02	0.06	hypothetical protein LOC283551	cytoplasm,nucleus	unknown	9	1	LOC283551
	LOC284184	0.08	0.06	0.04	0.07	-0.01	0.04	-0.09	-0.04	0.01	0.06	-0.01	0.04	0.06	0.04	0.05	0.1	-0.03	0	-0.04	-0.09	0.03	0.07	0.05	0.02	Homo sapiens full length insert cDNA clone ZD54C08.	intracellular	unknown	9	6
	LOC441161	0.22	0.01	0.24	0.06	-0.04	0.01	-0.08	-0.09	0.01	0.01	0.03	0.02	0.06	0.04	0.07	0.04	0.01	-0.04	0.02	0	0.02	0	0.04	-0.04	hypothetical LOC441161	Golgi	unknown	9	3
	LONRF3	0.08	0.02	0.04	-0.02	-0.03	-0.01	-0.05	0.04	0.03	-0.01	0.06	-0.02	0.09	0.03	0.09	-0.01	-0.01	0.02	-0.03	0.04	0.04	-0.03	0.06	-0.07	LON peptidase N-terminal domain and ring finger	intracellular	unknown	9	6
	LOXL2	0.18	0.03	0.18	0.06	0.04	-0.02	0.13	0	-0.1	-0.04	-0.14	0.01	0.05	-0.01	0	0.06	0.02	-0.02	-0.03	0.03	0.11	0.03	0.15	-0.04	lysyl oxidase-like 2 precursor	intracellular,cytoplasm,endoplasmic reticulum	extracellular space,membrane	4	6	LOXL2
	LPIN2	0.02	0.03	-0.03	-0.05	-0.09	0	-0.13	0	0.01	-0.03	-0.05	-0.02	0.05	0.02	0.04	-0.05	0.06	-0.01	0.06	-0.01	-0.02	-0.04	0.01	-0.04	lipin 2	nucleus	nucleus	5	5	LPIN2
	LRRC59	0.18	0.07	0.18	0.04	-0.02	0.02	-0.07	0.01	-0.08	0.02	-0.12	-0.01	-0.01	0.11	-0.01	0.06	0	-0.02	0.03	-0.06	0.07	-0.02	0.06	-0.02	leucine rich repeat containing 59	endoplasmic reticulum	membrane,integral to membrane	4	3	LRRC59
	LRRFIP1	0.1	0.01	0.07	0.02	-0.08	-0.06	-0.08	-0.06	0.05	0.04	0.03	0.06	0.11	0.05	0.08	0.03	-0.08	-0.08	-0.06	-0.05	0.1	0.06	0.08	0.05	leucine rich repeat (in FLII) interacting	cytoplasm	cytoplasm	1	1	LRRFIP1
	LSM3	0.15	0.13	0.08	0.1	0.14	0.03	0.15	-0.02	-0.13	-0.02	-0.21	0	0.06	0.09	0.08	0.04	0.02	0.01	0	-0.01	0.08	0.02	0.12	0	Lsm3 protein	nucleus	nucleus,spliceosome complex,ribonucleoprotein complex	5	5	LSM3
1	LYAR	0.2	0.26	0.29	0.36	-0.03	0.01	-0.01	0.07	0.22	0.2	0.23	0.25	-0.02	0.26	-0.03	0.33	-0.12	0.06	-0.12	0.08	-0.08	0.21	-0.01	0.28	hypothetical protein FLJ20425	nucleus,nucleolus	nucleus,nucleolus	5	5	LYAR
	MAK3	0.14	0.01	0.04	0.01	0.08	0.02	0.04	0	-0.14	-0.03	-0.15	0.01	0.17	0.04	0.15	0.02	0.04	0.05	-0.03	0.03	-0.01	0	0.03	0.01	Mak3 homolog	cytoplasm	#N/A	9	1	NAT13
	MAP2K2	0.07	-0.01	0.1	0.03	-0.09	0	-0.11	-0.03	0.09	0.01	0.1	0	0.07	0	0.08	0	-0.07	-0.01	-0.07	-0.01	0.08	0.01	0.1	0.02	mitogen-activated protein kinase kinase 2	cytoplasm	cytosol,extracellular region	1	1
	MAPK1	0	-0.06	-0.05	-0.06	0.03	0.01	-0.04	0	-0.07	0.06	-0.06	-0.04	0.09	0	0.07	-0.07	-0.02	0.01	0	0.04	0.08	-0.03	0.07	-0.01	mitogen-activated protein kinase 1	cytoplasm,nucleus	nucleus,cytoplasm	1	1
	MAPKAP1	0.1	0.05	0.08	0.07	-0.04	-0.02	-0.17	-0.01	0.02	-0.03	0.07	-0.05	0.09	0.02	0.08	0.05	0.01	-0.04	0.04	-0.04	0.02	-0.01	0	0.1	mitogen-activated protein kinase associated	plasma membrane	integral to membrane	4	4	MAPKAP1
	MBNL2	0.04	0.05	0	0.06	-0.07	-0.01	-0.12	-0.03	0.05	0.03	-0.02	0	0.02	0	0.03	0.02	0.12	-0.06	0.02	-0.05	-0.11	-0.04	0.01	0.04	muscleblind-like 2 isoform 1	cytoplasm,nucleus	nucleus,cytoplasm,greater concentration in the nucleus,expressed in or near large cytoplasmic plaques,location in the cytoplasm is microtubule- dependent,in both dm1 and dm2 patients,colocalizes with nuclear foci of retained expanded-repeat transcripts	1	1
	MCEE	0.06	0.04	0.09	0.08	-0.07	-0.03	-0.1	-0.04	0.06	-0.02	0.06	0.03	0.08	0.06	0.06	0.04	-0.06	-0.03	-0.11	-0.02	0.03	0.05	0.06	0.01	methylmalonyl-CoA epimerase	intracellular,cytoplasm	unknown	9	6
	MDH1	-0.07	0.05	-0.09	-0.09	0	-0.01	-0.07	0.05	-0.09	-0.05	-0.15	0.01	0.06	0.06	0.09	0.06	0.04	0.01	0.06	-0.08	0.08	-0.06	0.13	-0.05	cytosolic malate dehydrogenase	cytoplasm	cytosol	1	1
5	METAP2	-0.16	-0.22	-0.31	-0.35	-0.16	-0.11	-0.19	-0.09	0.24	0.21	0.34	0.29	0.16	-0.22	0.16	-0.34	-0.01	-0.1	-0.03	-0.11	-0.06	0.21	-0.04	0.29	methionyl aminopeptidase 2	cytoplasm	cytoplasm	1	1	METAP2
	MGC11257	-0.02	-0.04	-0.05	-0.01	0	0	0.04	0.05	-0.12	-0.06	-0.13	-0.13	0.03	-0.03	-0.01	-0.09	0.16	0.1	0.18	0.09	-0.08	-0.07	-0.07	-0.06	hypothetical protein LOC84310	nucleus,nucleolus	unknown	9	5	C7orf50
1	mimitin	0.3	0.26	0.3	0.27	-0.13	-0.11	-0.14	-0.12	0.2	0.16	0.22	0.18	0.04	0.23	0.01	0.24	0	-0.11	-0.02	-0.1	0.03	0.17	0.04	0.2	Homo sapiens mimitin mRNA for Myc-induced mitochondria protein, complete cds.	mitochondrion	mitochondrion	8	8	NDUFAF2
	MKI67IP	0.15	-0.06	0.12	0.03	0.1	0	-0.02	0	0.02	-0.05	0.01	-0.03	0.04	-0.01	0.04	0.05	-0.03	-0.01	0.01	-0.13	0.07	0.02	0.07	-0.11	MKI67 (FHA domain) interacting nucleolar	nucleus,nucleolus	nucleus nucleolus	5	5	MKI67IP
	MLLT4	0.02	0.04	0.03	0.05	0.02	-0.02	0.02	-0.07	-0.05	0.04	-0.08	0.07	0.11	0.04	0.13	0.06	-0.05	-0.04	-0.09	-0.03	0.1	0.03	0.17	0.04	myeloid/lymphoid or mixed-lineage leukemia	cytoplasm	unknown	9	1	MLLT4
	MRPL37	0.03	0	0.03	0.03	0.04	0	-0.13	-0.06	NaN	0	NaN	0.05	0.06	0.03	0.05	0.02	0.02	-0.02	-0.07	-0.03	-0.04	-0.02	0.05	0.01	mitochondrial ribosomal protein L37	cytoplasm,mitochondrion	mitochondrion,mitochondrial ribosome,	8	1
	MRPS18B	0.1	0.07	0.04	-0.04	0.06	0.02	0.06	0.06	-0.07	0.02	-0.12	-0.03	0.03	0.06	0.04	0.06	-0.01	0.01	-0.03	0.01	0.05	-0.03	0.09	0.02	mitochondrial ribosomal protein S18B	cytoplasm	extracellular space,intracellular,mitochondrion,mitochondrial small ribosomal subunit,ribosome,ribonucleoprotein complex	5	1	MRPS18B
	MRTO4	0.1	-0.01	0.08	-0.02	-0.06	-0.05	-0.11	-0.06	0	-0.02	-0.01	0	0.03	0.01	0.02	-0.04	-0.03	-0.01	-0.02	-0.02	0.01	-0.06	0.02	-0.01	ribosomal protein P0-like protein	nucleus,nucleolus	nucleus,nucleolus	5	5	MRTO4
3	MSH6	0.44	0.33	0.37	NaN	-0.62	0.6	-0.64	-0.64	0.63	0.65	0.74	0.33	0.33	-0.15	0.29	-0.16	-0.48	0.6	-0.59	-0.33	0.55	0.65	0.68	NaN	mutS homolog 6	nucleus	nucleus	5	5
	MSN	0.07	-0.05	-0.07	0	0.04	-0.03	-0.03	-0.04	-0.04	-0.05	-0.11	-0.06	0.08	0.02	0.11	-0.03	0.06	0	0.13	-0.01	-0.01	0.01	0.04	-0.04	moesin	cytoplasm	uropod,cytoplasm,cytoskeleton,plasma membrane,membrane,basolateral plasma membrane,apical plasma membrane	2	1	MSN
	MSRA	0.13	0.01	0.1	0.06	-0.03	-0.06	-0.08	-0.03	0.03	-0.02	0	-0.02	0.01	0.02	0.01	0.02	0.03	-0.05	0.04	-0.04	-0.01	0.02	-0.03	-0.02	methionine sulfoxide reductase A	intracellular,plasma membrane	unknown	9	6
	MTPN	0.06	0.05	0.1	0.01	-0.14	-0.04	-0.17	-0.09	0.14	0.06	0.1	0.04	0.1	-0.01	0.1	-0.03	0.06	-0.01	0.03	-0.09	-0.05	0.02	-0.04	0.06	myotrophin	intracellular	cellular_component,intracellular	6	6	MTPN
	MYH9	0.18	0.02	0.12	0.03	-0.07	-0.03	-0.11	-0.06	NaN	-0.02	NaN	-0.02	-0.02	0.03	-0.02	0.03	0.06	-0.03	0.08	-0.05	0.02	-0.01	0.01	-0.02	myosin, heavy polypeptide 9, non-muscle	cytoplasm,plasma membrane	plasma membrane,cytoskeleton,,nucleus,cytoplasm,cytosol,intracellular	2	4	MYH9
	MYLE	0.04	0.01	0.01	-0.01	-0.18	-0.08	-0.17	0	0.06	-0.03	0.05	0.07	0.13	-0.02	0.08	0	-0.05	-0.09	-0.07	-0.09	0.04	0.04	0.06	0.01	dexamethasone-induced protein	cytoplasm	unknown	9	1	MYLE
	NACA	-0.01	0.01	-0.04	0	-0.07	-0.07	-0.06	0	-0.01	0	-0.06	0.01	0.1	-0.03	0.07	-0.02	-0.08	-0.01	-0.09	-0.04	0.06	0.03	0.11	0	nascent-polypeptide-associated complex alpha	cytoplasm	cytoplasm,nucleus,predominantly cytoplasmic,also found in nucleus	1	1	NACA
	NCBP2	0.18	0.06	0.06	0.03	0.02	-0.04	0.01	-0.01	-0.03	-0.02	-0.06	0.01	0.07	0.08	0.09	0.03	-0.02	-0.05	-0.04	0	0.1	-0.05	0.1	0.01	nuclear cap binding protein subunit 2, 20kDa	nucleus	nucleus	5	5	NCBP2
	NCL	0.06	0.05	-0.01	0.04	-0.05	-0.01	-0.12	0.02	0.02	0	-0.02	-0.03	0.11	0.08	0.09	0.03	0.05	0.04	0.18	-0.01	0	0.01	0.01	-0.02	nucleolin	nucleus,nucleolus	nucleus,nucleolus,cell cortex	5	5	NCL
	NDUFB8	0.21	0.04	0.09	0	-0.07	0	-0.1	-0.04	0.07	0.02	0.06	-0.01	0	-0.03	0.05	-0.06	-0.04	0.04	-0.04	0.01	-0.04	-0.01	-0.03	-0.01	NADH dehydrogenase (ubiquinone) 1 beta	mitochondrion	plasma membrane,mitochondrion,endoplasmic reticulum	4	8
	NDUFC1	-0.01	-0.03	-0.06	-0.06	0.07	0	0.08	0.02	-0.07	-0.04	-0.09	-0.04	-0.01	-0.06	0	-0.05	0.03	0	0.02	-0.02	-0.02	-0.03	-0.01	-0.04	NADH dehydrogenase (ubiquinone) 1, subcomplex	mitochondrion,plasma membrane	mitochondrion,plasma membrane	4	4
	NEXN	-0.05	0.01	-0.08	-0.01	-0.01	0.03	-0.02	0.04	-0.14	-0.02	-0.12	0.05	0.12	-0.03	0.08	-0.02	-0.05	-0.02	-0.07	-0.03	0.13	-0.02	0.14	0.01	Nexilin.	cytoplasm,plasma membrane	plasma membrane	4	4
	NGRN	-0.13	-0.1	-0.16	-0.22	-0.03	-0.02	-0.07	0	-0.01	-0.05	-0.06	-0.01	-0.01	-0.16	0	-0.16	0.01	-0.04	0.02	-0.04	0.05	-0.05	0.07	0.03	mesenchymal stem cell protein DSC92 isoform 2	nucleus	nucleus	5	5
3	NHP2L1	-0.09	-0.1	-0.2	-0.18	-0.18	-0.19	-0.41	-0.42	-0.22	-0.17	-0.28	-0.25	0	-0.08	0.06	-0.15	-0.03	-0.22	0.07	-0.41	0.17	-0.16	0.23	-0.26	NHP2 non-histone chromosome protein 2-like 1	nucleus,nucleolus	nucleus,spliceosome complex,nucleolus,ribonucleoprotein complex	5	5	NHP2L1
	NHP2L1	0.13	0.01	0.06	0.02	-0.03	-0.02	-0.02	0.02	-0.04	-0.03	-0.06	0	0.09	0	0.08	0.01	-0.02	0.04	-0.01	0.01	0.06	-0.01	0.06	0	NHP2 non-histone chromosome protein 2-like 1	nucleus,nucleolus	nucleus,spliceosome complex,nucleolus,ribonucleoprotein complex	5	5	NHP2L1
	NME2	0.13	0.11	-0.02	0.05	0.09	0.08	0.02	0.1	-0.11	0.01	-0.09	-0.02	0.09	0.07	0.13	0.04	-0.01	0.09	-0.02	0.02	0.05	-0.04	0.07	-0.04	nucleoside diphosphate kinase B	intracellular	Cytoplasm. Nucleus	1	6
	NME4	0.14	0.05	0.04	0.03	-0.02	-0.05	-0.06	-0.09	-0.01	0.01	-0.02	0.03	0.05	0.05	0.03	0.03	0.01	-0.06	0.01	-0.07	0	0.04	0.01	0.03	nucleoside-diphosphate kinase 4	intracellular	unknown	9	6	NME4
	NMT1	0.22	0.02	0.19	0.02	0.06	0.02	0.05	0.01	-0.03	-0.05	0	-0.06	0.11	0.02	0.09	0.02	-0.02	0.01	-0.05	0.02	0.09	-0.03	0.11	-0.03	N-myristoyltransferase 1	cytoplasm	cytoplasm	1	1	NMT1
1	NOL7	0.2	0.21	0.22	0.23	-0.06	-0.07	-0.23	-0.13	0.1	0.07	0.2	0.15	-0.02	0.08	-0.03	0.16	0.06	-0.05	0.08	-0.18	-0.06	0.04	-0.02	0.1	nucleolar protein 7, 27kDa	unknown	nucleus	5	9	NOL7
	NPAT	-0.02	0.06	-0.01	0.06	-0.04	0.04	-0.11	0.02	-0.01	0.05	-0.03	0	0.1	0.12	0.08	0.1	0.15	-0.01	0.14	-0.04	-0.06	0.04	0.01	0.06	nuclear protein, ataxia-telangiectasia locus	nucleus	nucleus	5	5	NPAT
	NPEPPS	0.09	0.05	0.05	0.02	-0.09	-0.06	-0.15	-0.04	0.06	0.04	0.07	0.11	0.06	-0.02	0.11	0.05	-0.01	0.01	-0.01	-0.07	0.01	0.08	0.03	0.04	aminopeptidase puromycin sensitive	cytoplasm	extracellular space,nucleus,cytosol	5	1	NPEPPS
	NPM1	-0.16	-0.19	-0.25	-0.28	0.03	0.03	-0.03	-0.03	NaN	-0.07	NaN	-0.13	0.12	-0.18	0.13	-0.29	0.03	0.03	0.08	-0.03	0.03	-0.08	0.08	-0.13	nucleophosmin 1 isoform 1	nucleus,nucleolus	nucleus,nucleolus,cytoplasm,centrosome	1	5
	NQO1	0.06	0.03	0.08	0.04	-0.08	-0.04	-0.07	-0.04	0	0.02	0.04	0.01	0.1	0.01	0.07	0.03	-0.08	-0.04	-0.08	-0.01	0.04	0.02	0.07	0.02	NAD(P)H menadione oxidoreductase 1,	cytoplasm	cytoplasm	1	1	NQO1
	NSEP1	0.18	-0.02	0.19	0.01	-0.07	-0.03	-0.11	-0.03	-0.02	-0.01	0.04	0	0.07	0.03	0.04	0.04	-0.05	0.03	-0.06	-0.04	-0.03	-0.02	0	0.02	nuclease sensitive element binding protein 1	nucleus,nucleolus	#N/A	9	5	YBX1
	NSMCE4A	0.14	0.04	0.03	0.01	-0.07	-0.07	-0.11	-0.09	0.04	0.04	0.04	0.1	0.12	0.08	0.15	0.07	0.01	-0.02	0.01	-0.08	0.01	0.04	0.03	0.12	non-SMC element 4 homolog A	cytoplasm	unknown	9	1	NSMCE4A
	NTAN1	0.15	0	0.11	0.07	-0.01	0.01	0.02	0	-0.02	0.03	-0.07	0.02	-0.03	-0.01	-0.05	0.04	0	-0.05	-0.01	0	0	0.01	0.02	0.01	N-terminal Asn amidase	cytoplasm	cytoplasm	1	1	NTAN1
	NUCKS1	0.15	-0.05	0.16	0.09	-0.05	0.01	-0.06	-0.01	0.03	0.01	0	-0.02	0.1	0.05	0.08	0	-0.05	0.02	-0.08	0.03	0.07	-0.03	0.1	0.04	nuclear ubiquitous casein kinase and	nucleus	nucleus	5	5
	NUDCD2	-0.1	0.03	-0.09	-0.01	-0.07	-0.04	-0.1	-0.08	-0.11	0	-0.18	-0.09	0.1	0	0.12	0.05	-0.02	-0.03	-0.06	-0.06	0.07	-0.01	0.13	-0.05	NudC domain containing 2	intracellular	intracellular	6	6	NUDCD2
	NUDT3	0.05	-0.02	0.17	0.01	-0.02	-0.04	-0.06	-0.01	0.05	0.04	0.08	0.04	0.05	-0.02	0.01	-0.01	-0.09	-0.01	-0.1	-0.03	0.06	0.02	0.07	0	nudix-type motif 3	intracellular	cytoplasm	1	6
	PABPN1	0.18	0.11	0.16	0.14	-0.18	-0.1	-0.21	-0.11	0.15	0.1	0.14	0.14	0.08	0.08	0.08	0.08	-0.05	-0.1	-0.08	-0.09	0.05	0.1	0.06	0.12	poly(A) binding protein, nuclear 1	cytoplasm,nucleus	nucleus	5	1
	PAGE1	0.07	0	0.06	0.03	-0.07	-0.02	-0.08	-0.02	0.02	0	-0.02	-0.04	0.08	0.02	0.07	0	-0.07	-0.01	-0.12	-0.05	0.08	0	0.07	-0.02	P antigen family, member 1	intracellular	unknown	9	6	PAGE1
	PAK2	0.06	0.04	0.06	0.05	-0.03	-0.03	0.07	-0.1	0.04	0.02	-0.04	0.02	0.02	0.05	0.03	0.07	0.05	0.01	0	-0.05	-0.04	0.03	0.02	0.03	p21-activated kinase 2	cytoplasm	serine/threonine-protein kinase pak 2 cytoplasm,pak-2p34: nucleus,interaction with arhgap10 probably changes pak-2p34 location to cytoplasmic perinuclear region,myristoylation changes pak-2p34 location to the membrane	4	1	PAK2
	PAWR	0.12	0.02	0.11	0.11	0.01	-0.11	-0.01	-0.07	-0.05	0.03	-0.02	0.03	0.07	0.05	0.01	-0.01	-0.02	-0.02	-0.03	-0.1	0.03	0.03	0.04	0.03	PRKC, apoptosis, WT1, regulator	cytoplasm	cytoplasm,nucleus,mainly cytoplasmic in absence of apoptosis signal and in normal cells,nuclear in most cancer cell lines,nuclear entry seems to be essential but not sufficient for apoptosis ,nuclear localization includes nucleoplasm and pml nuclear bodies	1	1	PAWR
	PCBD1	0.17	-0.02	0.06	0.01	-0.13	-0.07	-0.14	-0.1	0.05	0.04	0	0.04	0.09	0.06	0.09	0	0.01	-0.11	0	-0.09	0.01	0.08	0.05	0.05	pterin-4 alpha-carbinolamine dehydratase	cytoplasm,nucleus	nucleus,cytoplasm	1	1	PCBD1
	PCMTD2	0.11	0.03	0.08	0.03	-0.05	-0.05	-0.07	-0.03	0	0.02	-0.01	0.02	0.05	0.03	0.05	0.04	-0.01	-0.06	-0.01	-0.06	0.01	0	0.04	0.02	protein-L-isoaspartate (D-aspartate)	cytoplasm	cytoplasm	1	1
	PDCD5	0.06	0.03	0.08	0.05	0.02	-0.02	-0.03	-0.04	NaN	-0.07	NaN	-0.04	0.02	0.04	0.03	0.08	-0.01	-0.01	-0.02	-0.04	0.05	-0.08	0.05	-0.01	programmed cell death 5	intracellular	unknown	9	6	PDCD5
	PDIA5	0.06	-0.04	0.03	0.03	0.02	0	0.01	0.05	-0.04	-0.04	-0.09	-0.05	-0.01	0.02	-0.02	0.03	0.01	0.02	0	0.06	0	-0.03	0.01	-0.05	protein disulfide isomerase-associated 5	endoplasmic reticulum	endoplasmic reticulum	3	3
	PFDN5	0.14	0.02	0.08	0.05	0.04	-0.01	0	-0.02	0.04	0.05	0	0.02	0.12	0.01	0.14	0.04	-0.03	-0.01	-0.02	0	0.07	0.03	0.08	0.03	prefoldin subunit 5 isoform alpha	cytoplasm,nucleus	nucleus,cytoplasm,prefoldin complex	1	1	PFDN5
	PFN1	-0.01	0.02	-0.05	0.01	-0.15	-0.03	-0.15	0.02	-0.06	0.02	-0.07	0	0.08	-0.01	0.06	0.02	0.02	-0.07	0	-0.08	0.06	0	0.08	0	profilin 1	cytoplasm	Cytoplasm,cytoskeleton	2	1
	PGK1	0.18	0.07	0.16	0.01	-0.14	-0.06	-0.12	-0.04	0.13	0	0.09	0.05	0.11	0.04	0.1	0.07	-0.12	-0.04	-0.13	-0.07	0.11	0.05	0.14	0.07	phosphoglycerate kinase 1	cytoplasm	cytoplasm	1	1
	PHB2	0.06	-0.04	0	-0.02	0.2	-0.08	0.07	-0.06	-0.11	0.05	-0.09	0.05	-0.03	-0.02	-0.03	-0.01	0.01	-0.01	0.01	-0.07	-0.03	-0.04	-0.02	0.01	prohibitin 2	cytoplasm	unknown	9	1
	PHPT1	0	0.01	0.04	0.08	-0.08	-0.07	-0.1	-0.11	-0.02	0.01	-0.01	0.01	0.07	0.06	0.06	0.08	-0.01	-0.05	-0.05	-0.04	-0.03	0.03	0.03	0.03	phosphohistidine phosphatase 1	intracellular	cytoplasm	1	6
	PIGY	0.01	0.01	0	0.02	0.08	0.01	-0.02	0.04	-0.01	0.1	0	-0.01	0.03	0.1	0.02	0	0.04	-0.01	0.04	0.05	-0.01	0.11	-0.01	-0.07	phosphatidylinositol glycan anchor biosynthesis,	cytoplasm	glycosylphosphatidylinositol-N-acetylglucosaminyltransferase (GPI-GnT) complex,mitochondrion,endoplasmic reticulum membrane	4	1
	PIN4	0.1	0.03	0.08	0.08	0.07	0.04	0.12	0.01	-0.05	-0.02	-0.1	-0.08	0.07	-0.01	0.04	0.07	0.03	0.02	-0.02	-0.04	0.06	0.02	0.07	0	protein (peptidyl-prolyl cis/trans isomerase)	cytoplasm	unknown	9	1	PIN4
	PLEC1	0.17	0.02	0.12	0.01	0.05	0.02	0.02	-0.03	-0.06	-0.03	-0.05	-0.03	0.12	0.06	0.11	0.01	-0.08	0.04	-0.08	0.01	0.11	-0.03	0.14	0	plectin 1 isoform 6	cytoplasm	cytoplasm cytoskeleton plasma membrane	2	1
	PLS3	0.15	0.01	0.12	0.02	-0.01	-0.01	-0.04	-0.01	0.03	-0.01	0.03	0.04	0.06	0.03	0.03	0.01	-0.03	0.01	-0.06	-0.02	0	-0.01	0.03	0.02	plastin 3	cytoplasm	cytoplasm	1	1
	PNN	0.04	0	0.04	0.02	0.08	0.05	-0.03	0.01	-0.12	-0.01	-0.04	0.02	0.12	-0.01	0.08	0.01	0.05	0.02	0.01	0.03	0	-0.03	-0.01	-0.01	pinin, desmosome associated protein	nucleus	nucleus,spliceosome complex,intermediate filament,plasma membrane,intercellular junction	4	5	PNN
	POLR2G	-0.03	0.02	-0.05	0.05	0.05	0.01	0.03	0.01	-0.06	0.05	-0.09	-0.02	0.12	0.04	0.11	0	-0.11	0.03	-0.13	-0.01	-0.01	-0.06	0.07	-0.01	DNA directed RNA polymerase II polypeptide G	intracellular	nucleus,intracellular	5	6
	POLR3GL	0.04	0.01	-0.02	-0.04	0.08	0.02	0.07	0.02	-0.09	-0.07	-0.08	-0.04	0.11	0	0.11	-0.06	-0.04	0.05	-0.01	0.07	0.07	-0.03	0.04	-0.06	polymerase (RNA) III (DNA directed) polypeptide	nucleus	unknown	9	5	POLR3GL
	PPFIBP1	-0.07	-0.07	-0.06	-0.06	-0.02	-0.01	-0.07	-0.07	0	-0.03	-0.02	0	0.06	-0.09	0.05	0	0.02	-0.01	0.09	-0.02	-0.01	-0.01	-0.04	-0.03	PTPRF interacting protein binding protein 1	cytoplasm	cytoplasm	1	1
	PPIA	0.09	0.04	0.14	0.09	-0.12	-0.07	-0.11	-0.08	NaN	0.1	NaN	0.1	0.03	0.05	0.02	0.09	0	-0.08	-0.03	-0.09	-0.02	0.09	0.01	0.07	peptidylprolyl isomerase A	intracellular	cytoplasm	1	6	PPIA
	PPIA	0.06	-0.06	0.03	-0.03	-0.05	-0.04	-0.03	-0.03	0.05	-0.07	0.02	-0.03	0.06	-0.02	0.02	-0.07	-0.02	0.01	-0.03	0.07	0.06	-0.04	0.06	-0.11	peptidylprolyl isomerase A	intracellular	cytoplasm	1	6	PPIA
	PPP1R14B	0.15	0.08	0.23	0.02	-0.16	-0.02	-0.2	0.01	0.19	0.04	0.19	0.02	-0.01	0	-0.02	0.02	0.05	0.09	0.04	-0.05	-0.03	-0.02	-0.02	0.03	protein phosphatase 1 regulatory subunit 14B	cytoplasm	cytoplasm	1	1	PPP1R14B
	PPP1R2	0.06	-0.01	0.02	0	0.08	0.04	0.04	0	-0.06	-0.04	-0.08	-0.01	0	0.02	0	0.01	-0.03	0.02	0	-0.01	0.02	0.02	0.01	-0.01	protein phosphatase 1, regulatory (inhibitor)	cytoplasm,nucleus	unknown	9	1
	PRC1	0.06	0.07	0.17	0.08	-0.08	-0.03	-0.11	-0.03	0.02	0.02	0.06	0.04	-0.01	0.04	-0.05	0.08	0.07	-0.01	0.02	-0.01	-0.03	0	-0.04	0.04	protein regulator of cytokinesis 1 isoform 1	nucleus	nucleus,microtubule	5	5	PRC1
	PREPL	0.04	0.01	0.04	0.01	-0.13	-0.08	-0.13	-0.08	0.02	0.07	0.04	0.1	0.09	0.09	0.06	0.06	0.05	-0.03	0.03	-0.01	0	0.1	0.03	0.1	prolyl endopeptidase-like isoform C	cytoplasm	cytoplasm	1	1	PREPL
	PRKCBP1	0.07	-0.01	0.07	0	-0.09	-0.05	-0.11	-0.07	0.02	-0.05	0.06	-0.01	0.08	-0.04	0.06	0.04	-0.04	-0.05	-0.09	-0.05	0	0	0.07	0.03	zinc finger, MYND-type containing 8 isoform a	nucleus	#N/A	9	5	ZMYND8
	PROCR	0.02	-0.03	0	-0.05	0.04	-0.02	0.02	-0.04	-0.17	0.03	-0.17	-0.03	0.06	-0.01	0.01	-0.01	-0.05	-0.07	-0.04	0.05	0.11	0	0.08	-0.12	Homo sapiens protein C receptor, endothelial (EPCR), mRNA (cDNA clone MGC:23024 IMAGE:4907433), complete cds.	cytoplasm,plasma membrane	Membrane; Single-pass type I membrane protein	4	4
	PSIP1	0.1	0.05	0.07	-0.05	0.01	0.01	0.02	0.03	-0.05	0	-0.1	-0.01	-0.01	-0.03	-0.04	-0.01	0.08	0.01	0.04	0.05	-0.05	-0.02	0.04	-0.04	PC4 and SFRS1 interacting protein 1 isoform 2	nucleus	nucleus	5	5	PSIP1
	PSMA1	0.07	0.06	0.07	0.06	-0.04	-0.06	-0.12	-0.07	0	0.09	0.07	0.1	0.1	-0.03	0.13	0.1	-0.11	-0.06	-0.17	-0.07	0.08	0.07	0.18	0.1	proteasome alpha 1 subunit isoform 2	cytoplasm,nucleus	proteasome complex (sensu Eukaryota),nucleus,cytosol,proteasome core complex (sensu Eukaryota),polysome,protein complex	5	1	PSMA1
	PSMA7	0.21	-0.14	0.44	0.08	-0.07	-0.06	0.02	-0.07	0.31	0.11	0.33	0	-0.05	0.06	-0.06	-0.04	-0.04	0.09	0	-0.07	-0.03	-0.12	-0.05	0.07	proteasome alpha 7 subunit	intracellular	proteasome complex (sensu Eukaryota),cytosol,proteasome core complex (sensu Eukaryota),protein complex	6	6	PSMA7
	PSMB1	0.18	0.11	0	0.03	0.03	0.08	-0.02	-0.09	-0.02	0.02	0.01	-0.08	0.01	0.1	0.03	-0.03	-0.02	-0.02	0.05	-0.05	0.02	0.03	-0.02	0.09	proteasome beta 1 subunit	cytoplasm,nucleus	cytoplasm,nucleus	1	1
	PSMB6	0.11	0.05	0.06	0	-0.03	-0.01	-0.02	-0.01	0.04	0.03	0.03	0.03	0.06	0.03	0.05	0	0.01	0.01	0.01	0	-0.01	0.05	0	0.06	proteasome beta 6 subunit	cytoplasm,nucleus	cytosol,proteasome core complex (sensu Eukaryota),protein complex	1	1	PSMB6
	PSMC1	0.08	-0.08	0.02	-0.02	-0.06	0.06	-0.09	-0.03	0.09	-0.06	-0.01	-0.02	0	0.01	0.04	0.02	-0.01	-0.07	-0.05	-0.05	-0.07	0	0.07	-0.11	proteasome 26S ATPase subunit 1	cytoplasm,nucleus	proteasome complex (sensu Eukaryota),nucleus,cytoplasm,cytosol,protein complex	1	1	PSMC1
	PSMC4	0.18	0.03	0.07	-0.06	0.12	0.06	0.04	0.1	-0.08	-0.12	-0.14	-0.07	0.03	-0.04	0.06	0.02	0.04	0.07	0.05	0.1	0.04	-0.04	0.09	-0.06	proteasome 26S ATPase subunit 4 isoform 1	cytoplasm,nucleus	proteasome complex (sensu Eukaryota),nucleus,cytoplasm,cytosol,protein complex	1	1	PSMC4
	PSMD1	0.23	0.14	0.25	0.19	-0.06	0	-0.27	-0.21	0.09	0.03	0.23	0.2	0.09	0.14	0.15	0.2	0.03	-0.03	-0.09	-0.19	-0.05	0.08	0.04	0.16	proteasome 26S non-ATPase subunit 1	intracellular	cytoplasm,cytosol,intracellular	1	6
	PSMD12	-0.01	-0.01	0.07	0.03	-0.03	-0.01	-0.03	-0.02	0.11	0	0.13	0.07	0.18	0.04	0.14	0.03	-0.11	-0.02	-0.12	-0.02	0.04	0.03	0.1	0.1	proteasome 26S non-ATPase subunit 12 isoform 1	cytoplasm,nucleus	cytosol,proteasome regulatory particle (sensu Eukaryota),protein complex	1	1	PSMD12
	PSMD6	0.13	0.04	0.11	0.04	0	-0.02	0	0	-0.01	0.01	-0.03	0	0.08	0.02	0.06	0.02	-0.01	-0.03	-0.05	-0.02	0.08	-0.01	0.12	-0.01	proteasome (prosome, macropain) 26S subunit,	intracellular,cytoplasm,nucleus	cytoplasm,cytosol,intracellular	1	6
	PSMD8	0.16	0.05	0.08	-0.02	0.03	0.03	-0.02	0.01	-0.06	-0.02	-0.09	-0.02	0.05	-0.02	0.05	0.05	0.01	0.03	0.02	-0.01	0.01	0.03	0.04	-0.07	proteasome 26S non-ATPase subunit 8	cytoplasm,Golgi	proteasome complex (sensu Eukaryota),cytosol,proteasome regulatory particle (sensu Eukaryota),protein complex	5	3	PSMD8
	PSME1	0.08	-0.01	0.03	0.03	0.07	0.04	0.1	0	-0.08	-0.03	-0.13	-0.02	0.03	0.03	0.02	-0.01	-0.05	-0.01	-0.08	0.05	0.04	-0.03	0.04	0.02	proteasome activator subunit 1 isoform 1	intracellular	proteasome complex (sensu Eukaryota),cytoplasm,cytosol,proteasome activator complex,protein complex	1	6	PSME1
	PSMF1	0.13	0.04	0.09	-0.04	-0.01	-0.02	-0.01	-0.04	0.01	-0.01	0.02	-0.03	0.11	-0.05	0.12	-0.01	0	0.02	-0.01	0.02	0.03	-0.04	0.04	-0.01	proteasome inhibitor subunit 1 isoform 1	cytoplasm	cytosol,proteasome core complex (sensu Eukaryota),protein complex	1	1	PSMF1
	PSPC1	0.16	0.04	0.11	0.09	-0.05	-0.08	-0.15	-0.02	0.06	-0.02	0.06	0.01	0.03	0.04	0.03	0.06	0.12	-0.02	0.14	-0.06	-0.11	0.07	-0.07	0.05	paraspeckle protein 1	nucleus	nucleus,nucleolus,nucleus matrix ,cytoplasm ,in punctate subnuclear structures localized adjacent to nuclear splicing speckles,called paraspeckles,colocalizes with nono and sfpq in paraspeckles and perinucleolar caps in a rna-dependent manner,may cycles between paraspeckles and nucleolus,in telophase,when daughter nuclei form,localizes to perinucleolar caps	1	5	PSPC1
	PTMA	0.1	0.05	0.02	0.01	0.1	0.05	-0.02	-0.05	-0.1	-0.03	-0.1	-0.01	0.18	0.06	0.23	0.03	0.07	0.02	0.05	-0.08	0	0	0.02	-0.04	prothymosin, alpha (gene sequence 28)	nucleus	nucleis	5	5
	PTMS	-0.03	0.01	-0.07	0	0.03	-0.07	0.07	-0.04	-0.06	0.04	-0.12	0.02	0.15	0.04	0.11	0.04	-0.07	-0.04	-0.09	0.01	0.05	0.02	0.11	0	parathymosin	nucleus	nucleus	5	5	PTMS
	PTPN1	0.01	-0.01	-0.02	-0.02	-0.02	0.01	-0.07	0	-0.04	-0.01	-0.03	-0.01	0.12	0.01	0.13	-0.05	0.03	0.01	0.02	-0.05	0.01	0	0.04	-0.05	protein tyrosine phosphatase, non-receptor type	endoplasmic reticulum	soluble fraction,cytoplasm,endoplasmic reticulum,endoplasmic reticulum membrane,membrane	4	3	PTPN1
	PTPN11	0.04	-0.04	0	-0.06	0.05	0	0.02	0.05	-0.07	-0.03	-0.07	-0.19	0.09	-0.05	0.04	-0.02	0.05	0.03	0.02	0.05	0.09	-0.08	0.05	-0.1	protein tyrosine phosphatase, non-receptor type	cytoplasm,nucleus	cytoplasm	1	1	PTPN11
	PTTG1IP	0.06	-0.02	0.04	0.04	-0.01	0.02	-0.12	0.02	-0.02	-0.02	-0.01	0.01	0.04	0.03	0.04	0	0.03	-0.02	0.09	-0.01	-0.01	0.03	-0.03	0.04	pituitary tumor-transforming gene 1	cytoplasm,Golgi,plasma membrane,nucleus,nuclear membrane	nucleus,cytoplasm,membrane,integral to membrane	4	3	PTTG1IP
	PXK	0.25	0.16	0.22	0.12	0.06	0.03	0.04	-0.07	-0.07	0	-0.06	-0.01	-0.01	0.13	-0.02	0.12	0.01	-0.03	0.01	-0.02	-0.03	-0.02	-0.01	0	PX domain containing serine/threonine kinase	intracellular	cytoplasm,cell membrane,peripheral membrane protein,also associates with the plasma membrane,isoform 3 is present throughout the cell	4	6	PXK
	RAB11A	-0.03	0.01	0	0.04	-0.01	-0.02	-0.03	-0.03	-0.08	-0.04	-0.09	-0.04	-0.05	-0.04	-0.05	-0.03	0.07	0.04	0.08	0.02	-0.05	-0.04	-0.07	-0.05	Ras-related protein Rab-11A	Golgi	Golgi	3	3	RAB11A
	RAB1A	0.13	0.05	0.08	0.05	-0.05	-0.03	-0.03	0.03	0.06	-0.02	0.02	-0.02	0.14	0.05	0.08	0.01	0.08	-0.01	0.07	0.01	-0.03	0.03	0.05	0	RAB1A, member RAS oncogene family	cytoplasm,endoplasmic reticulum	endoplasmic reticulum,	3	3
	RAB33A	0.09	0.09	0.07	0.05	-0.08	-0.04	-0.1	-0.03	-0.01	0.06	-0.03	0.06	0.1	0.06	0.09	0.05	0	-0.02	-0.02	-0.04	0.02	0.04	0.05	0.02	Ras-related protein Rab-33A	cytoplasm,plasma membrane	Cell membrane; Lipid-anchor; Cytoplasmic side	4	4	RAB33A
	RAC1	0.18	0.03	0.2	0.09	-0.11	-0.06	-0.11	-0.06	0.16	0.09	0.17	0.1	0.13	0.06	0.15	0.09	-0.16	-0.05	-0.17	-0.06	0.15	0.09	0.17	0.09	ras-related C3 botulinum toxin substrate 1	cytoplasm,plasma membrane	cell membrane; lipid-anchor; cytoplasmic side (by similarity). melanosome. note=inner surface of plasma membrane possibly with attachment requiring prenylation of the c- terminal cysteine (by similarity). identified by mass spectrometry in melanosome fractions from stage i to stage iv.	4	4	RAC1
	RANBP1	0.07	0.04	-0.02	-0.07	-0.03	-0.04	-0.03	0.01	-0.07	0.02	-0.04	0.02	0.04	-0.01	0.05	0.05	-0.1	0	-0.13	-0.08	0.07	0.01	0.09	0.02	RAN binding protein 1	cytoplasm	nucleus,cytoplasm	1	1	RANBP1
	RASIP1	0.05	0	0.03	0.03	0	-0.04	-0.03	0	0	-0.01	0.05	0	0.03	-0.02	0.02	0.02	-0.01	0	-0.02	0.01	0.01	0.02	0.04	0.03	Ras-interacting protein 1	unknown	Cytoplasm,perinuclear region. Golgi apparatus,Golgi stack. Note=Associated with perinuclearvesicles. Is recruited to Golgi stacks by activated HRAS	1	9
	RAVER1	-0.01	-0.01	-0.08	-0.06	0	-0.01	0	-0.02	-0.07	-0.03	-0.09	-0.06	0.03	0.01	0.05	-0.05	-0.02	-0.03	-0.03	0.02	0.08	-0.03	0.05	0.01	RAVER1	nucleus,nuclear bodies	nucleus ,cytoplasm ,nuclear,in perinucleolar structures,shuttles between nucleus and cytoplasm,cytoplasm,at focal contacts and cell-cell contacts,associated with myotubes during muscle differentiation	1	5	RAVER1
	RBM27	0.13	0.01	0.1	0.07	0.03	-0.05	0	-0.07	-0.06	0.01	-0.03	0.01	0	0.01	0	0.07	0.03	-0.02	0.02	-0.08	-0.02	0.04	-0.01	0.06	RNA-binding protein 27 (RNA-binding motif protein 27).	cytoplasm	cytoplasm,nucleus,incorporated into the nuclear speckles and to speckles proximal to the nuclear periphery,also localizes to punctate structures in the cytoplasm termed cytospeckles	1	1	RBM27
	RBM41	0.18	0.03	0.14	0.01	-0.1	-0.08	-0.13	-0.04	0.06	0.06	0.06	0.03	0.1	0.02	0.08	0.03	-0.08	-0.06	-0.06	-0.07	0.01	0.02	0.04	0.06	RNA binding motif protein 41	cytoplasm	unknown	9	1
	RBM8A	0.04	-0.02	0.07	0	-0.02	0.07	-0.01	0.05	0.01	0.05	-0.02	-0.02	0.1	-0.03	0.12	0.08	-0.18	0.01	-0.18	0.05	0.1	-0.01	0.14	-0.04	RNA binding motif protein 8A	cytoplasm,nucleus	nucleus,,cytoplasm	1	1
	RBX1	0.06	0.06	0.03	0.03	-0.15	-0.06	-0.17	-0.04	0.08	0.08	0.1	0.06	0.13	0.01	0.15	0.05	-0.13	-0.06	-0.15	-0.07	0.17	0.09	0.19	0.12	ring-box 1	intracellular	ubiquitin ligase complex,nucleus,anaphase-promoting complex,transcription elongation factor complex	5	6	RBX1
	RFC1	0.14	0.07	0.11	0.09	0.04	0	0.03	0	-0.09	-0.01	-0.11	-0.03	0.07	0.07	0.09	0.1	-0.01	0.01	-0.03	0	0.04	-0.01	0.06	-0.02	replication factor C large subunit	nucleus,nucleolus	nucleus	5	5	RFC1
	RGS10	0.04	-0.01	0.03	0.01	0.02	-0.01	-0.05	-0.01	-0.01	-0.01	0.03	0	-0.01	0.03	-0.02	0.03	0.02	-0.01	0.02	-0.02	-0.04	0.03	-0.02	-0.01	regulator of G-protein signaling 10 isoform b	cytoplasm,nucleus	cytoplasm nucleus	1	1	RGS10
	RHD	0.14	0.03	0.08	0.01	-0.14	-0.08	-0.15	-0.05	0.1	0.06	0.08	0.03	0.15	0.03	0.09	0	-0.08	-0.05	-0.11	-0.1	0.09	0.07	0.1	0.08	Rh blood group D antigen	cytoplasm,plasma membrane	integral to plasma membrane,membrane,integral to membrane	4	4	RHD
	RPA2	0.27	0.16	0.34	0.14	-0.08	0.05	-0.14	-0.1	0.15	0.03	0.18	-0.05	0.02	0.01	0.05	0.12	-0.06	-0.01	-0.05	0.03	0.12	0.02	0.13	0.05	replication protein A2, 32kDa	nucleus	nucleus,also present in pml nuclear bodies,redistributes to discrete nuclear foci upon dna damage	5	5	RPA2
	RPAP3	0.11	0.06	0.03	0.02	-0.08	0.01	-0.16	0	0.09	0.04	0.08	0.01	0.09	0.07	0.08	0.06	0.07	-0.03	0.08	-0.06	0.07	0.03	0.09	-0.03	hypothetical protein LOC79657	nucleus,nuclear bodies	#N/A	9	5	FLJ21908
3	RPL11	0.26	0.07	0.1	0.02	0.16	0.15	0.06	0.22	-0.23	0.05	-0.1	-0.04	0.12	0.18	0.08	0.12	0.14	0.17	0.18	0.05	0.11	0.01	0.13	-0.04	ribosomal protein L11	cytoplasm,ribosome,nucleolus	intracellular,ribosome,cytosol,nucleus	5	1	RPL11
5	RPL13A	0.21	0.13	0.1	0.14	0.11	-0.04	-0.01	-0.03	0.08	0.12	0.09	0.16	0.17	0.15	0.19	0.12	-0.02	0.13	-0.07	0.01	0.18	0.13	0.21	0.18	ribosomal protein L13a	cytoplasm,nucleolus	intracellular,ribosome,large ribosomal subunit,ribonucleoprotein complex	5	1	RPL13A
	RPL18	-0.02	0	0.03	-0.03	-0.12	-0.02	-0.15	0.01	0.05	0.01	0.01	0	0.08	-0.04	0.04	0	0.05	-0.04	0.06	-0.04	0.05	0	0.05	0	ribosomal protein L18	nucleus,nucleolus	intracellular,ribosome	6	5	RPL18
	RPL23a	-0.07	0.01	-0.04	-0.02	0	-0.02	-0.01	-0.06	-0.03	0.03	-0.02	-0.01	0.13	0.05	0.07	0.07	0.05	-0.06	0.04	-0.01	0.09	-0.01	0.06	0.07	ribosomal protein L23a	nucleus,nucleolus	intracellular,ribosome,cytosol,nucleus	5	5
	RPL24	0.01	0	0.09	0.08	0.19	0.21	-0.08	-0.1	-0.17	-0.19	0.07	0.11	0.03	0	0.07	0.09	0.13	0.21	-0.04	-0.08	-0.16	-0.2	0.06	0.08	ribosomal protein L24	cytoplasm	intracellular,ribosome,cytosolic large ribosomal subunit (sensu Eukaryota),ribonucleoprotein complex	5	1	RPL24
	RPL29	0.09	-0.07	0.02	-0.18	0.03	0.03	0.09	0.13	0	-0.07	-0.07	-0.1	-0.07	-0.03	-0.18	-0.12	-0.04	0.09	-0.01	0.11	-0.04	-0.08	-0.13	-0.13	ribosomal protein L29	intracellular,cytoplasm,nucleus	intracellular,ribosome,cytosol,nucleus	5	6	RPL29
	RPL36	0.09	0	0.04	-0.03	0.02	-0.01	0.06	0.06	0.04	0	0.03	-0.03	-0.04	0	0.03	-0.02	-0.01	0.02	-0.02	0.01	0.04	-0.01	0.05	-0.11	ribosomal protein L36	cytoplasm,nucleolus	intracellular,nucleolus,ribosome,cytosolic large ribosomal subunit (sensu Eukaryota),ribonucleoprotein complex	5	1	RPL36
	RPL37	0.05	0.04	-0.01	-0.03	0.13	0.11	0.14	0.13	-0.09	-0.09	-0.05	-0.08	0.04	0.02	0.05	-0.09	0.01	0.11	0.04	0.12	0.03	-0.09	0.04	-0.08	ribosomal protein L37	nucleus,nucleolus	intracellular,ribosome,cytosolic large ribosomal subunit (sensu Eukaryota),ribonucleoprotein complex	5	5	RPL37
	RPL4	0.11	0.02	0.11	0.13	-0.01	0.01	0.01	0.04	-0.03	-0.02	-0.14	-0.13	0.04	0.03	0.03	0.06	-0.02	0.01	-0.02	-0.1	0.08	-0.05	0.1	-0.15	ribosomal protein L4	cytoplasm,nucleolus	intracellular,ribosome,cytosolic large ribosomal subunit (sensu Eukaryota),ribonucleoprotein complex	5	1	RPL4
	RPL41	-0.05	-0.13	-0.09	-0.12	0.05	0.02	0.02	0.04	-0.13	-0.11	-0.1	-0.11	-0.1	-0.11	-0.16	-0.1	-0.02	-0.03	-0.08	0	-0.04	-0.08	-0.01	-0.09	ribosomal protein L41	cytoplasm,nucleolus	ribosome	5	1
	RPL5	0.05	0.09	0.13	0.24	-0.05	-0.03	0	0.06	0.13	0.11	0.05	0.06	0.22	0.16	0.24	0.2	-0.06	-0.04	-0.05	-0.03	0.11	0.08	0.15	0.09	ribosomal protein L5	ribosome,nucleolus	intracellular,nucleus,cytoplasm,ribosome,cytosolic large ribosomal	1	5	RPL5
	RPL6	0.1	0.03	0.08	-0.02	-0.06	0.01	-0.07	0.02	0.12	0.02	0.09	0.04	0.04	0.03	0.03	0.06	0.01	-0.03	0.02	0.06	0.06	0.04	0.1	0.01	ribosomal protein L6	cytoplasm,nucleolus	intracellular,ribosome,cytosolic large ribosomal subunit (sensu Eukaryota),ribonucleoprotein complex	5	1	RPL6
	RPL7A	0.07	-0.01	0.03	0.02	-0.02	-0.02	-0.03	-0.01	0.01	0.02	0	0.08	0.1	-0.02	0.07	0.01	0.05	0	0.04	0	0.1	-0.01	0.12	0.01	ribosomal protein L7a	cytoplasm,nucleolus	intracellular,membrane fraction,ribosome,cytosolic large ribosomal subunit (sensu Eukaryota),ribonucleoprotein complex,polysomal ribosome	4	1	RPL7A
	RPL8	0.15	0.04	0.11	0.1	0.08	-0.03	-0.01	-0.02	-0.06	0.01	-0.03	0.03	-0.05	0.05	-0.06	0.08	0.03	0.01	0.02	-0.08	0.02	0	0.03	0.04	Homo sapiens ribosomal protein L8, mRNA (cDNA clone IMAGE:3504599), partial cds.	cytoplasm,nucleus,nucleolus	unknown	9	1
	RPLP0	0.16	-0.07	0.06	0.01	0.14	0.02	-0.02	-0.02	-0.07	0.02	0.01	0.04	-0.02	-0.01	-0.01	0	-0.01	0.02	-0.01	-0.08	0	0.03	0	0.01	ribosomal protein P0	cytoplasm	intracellular,ribosome,cytosolic large ribosomal subunit (sensu Eukaryota),ribonucleoprotein complex	5	1	RPLP0
	RPLP1	0.17	0.02	0.15	-0.01	-0.05	0.01	-0.08	0.01	0.04	-0.01	0.05	0.02	0.04	-0.02	0.03	0.01	-0.03	0.05	-0.07	-0.01	0	-0.04	0.03	-0.01	hypothetical protein LOC729416	cytoplasm	intracellular,ribosome,cytosol,nucleus	5	1	RPLP1
	RPLP2	0.06	0	0.05	0.02	-0.11	-0.05	-0.14	-0.05	0	0	0.04	0.03	0.11	0.02	0.08	-0.01	0	-0.05	-0.05	-0.03	0.04	-0.01	0.08	-0.02	ribosomal protein P2	cytoplasm	intracellular,ribosome,cytosolic large ribosomal subunit (sensu Eukaryota),ribonucleoprotein complex	5	1	RPLP2
1	RPS12	0.19	0.18	0.27	0.23	-0.1	-0.04	-0.2	-0.11	0.01	-0.04	0.09	0.08	0.08	0.19	0.05	0.23	0	-0.07	-0.04	-0.13	0.02	-0.05	0.08	0.1	ribosomal protein S12	cytoplasm,nucleolus	intracellular,ribosome,nucleus	5	1
	RPS13	0.05	-0.01	0.13	0.01	-0.02	0.02	-0.07	0.01	0.13	0.04	0.11	0.03	0.1	-0.03	0.11	0.01	-0.01	0.02	0.01	-0.04	0.09	0.01	0.11	0.05	ribosomal protein S13	nucleolus	intracellular,ribosome,cytosolic small ribosomal subunit (sensu Eukaryota),ribonucleoprotein complex	5	5	RPS13
	RPS16	0.23	0.08	0.25	0.1	0.09	0.03	0.09	0	-0.08	0.06	-0.08	0.01	-0.04	0.1	-0.04	0.12	-0.12	0.1	-0.14	0	0.11	0.06	0.14	0.05	ribosomal protein S16	cytoplasm	intracellular,ribosome,cytosolic small ribosomal subunit (sensu Eukaryota),small ribosomal subunit,ribonucleoprotein complex	5	1	RPS16
	RPS17	0.02	0.02	0.04	0.03	-0.02	-0.05	-0.03	-0.04	0	0.07	-0.03	-0.01	0.08	0.03	0.07	0.01	0.01	0	-0.02	-0.03	-0.02	0	0.03	0.07	ribosomal protein S17	cytoplasm,nucleus,nucleolus	ribosome	5	1
3	RPS18	0.05	-0.05	-0.09	-0.18	0.28	0.25	0.44	0.42	-0.3	-0.31	-0.47	-0.48	0.11	-0.08	0.14	-0.19	-0.26	0.26	-0.29	0.43	0.33	-0.3	0.34	-0.48	ribosomal protein S18	cytoplasm	cytoplasm	1	1	RPS18
	RPS19BP1	0.13	0.02	0.18	0	-0.08	0.05	-0.12	0.01	0.08	0	0.1	0.06	0	0.03	-0.02	0.06	0.06	-0.01	0.1	0	-0.03	0.01	-0.02	-0.04	S19 binding protein	nucleus,nucleolus	nucleus,nucleoplasm,nucleolus	5	5	RPS19BP1
	RPS20	0.01	0.05	-0.05	-0.05	-0.03	0.01	-0.01	0.09	0.03	0.06	-0.02	-0.02	0.02	0.08	-0.02	-0.08	0.09	-0.01	0.13	0.09	-0.01	0.08	-0.03	0.01	Homo sapiens clone FLB0708 mRNA sequence.	cytoplasm	unknown	9	1	RPS20
	RPS23	0.03	-0.04	0.05	0.06	0.01	-0.03	-0.03	-0.07	-0.02	0.02	0.01	0.01	0.01	-0.02	0	-0.01	0.04	-0.05	0.06	-0.01	-0.03	-0.01	-0.03	0.05	ribosomal protein S23	nucleus	intracellular,ribosome,cytosol,nucleus	5	5
	RPS24	0.18	0.12	0.17	0.16	-0.06	-0.01	-0.09	0.01	0.01	0.01	0.03	0.01	0.07	0.13	0.04	0.16	-0.01	-0.01	-0.02	0	0.02	0	0.05	0.01	ribosomal protein S24 isoform c	ribosome,nucleolus	intracellular,ribosome,cytosolic small ribosomal subunit (sensu Eukaryota),small ribosomal subunit,ribonucleoprotein complex	5	5	RPS24
	RPS25	0.04	0.07	0.01	0.06	0.09	-0.03	0.11	-0.01	-0.1	0	-0.15	-0.03	0.02	0	0.05	0.06	-0.04	0.02	-0.08	0	0.03	0.03	0.08	0.03	ribosomal protein S25	cytoplasm	cytosolic small ribosomal subunit (sensu Eukaryota),small ribosomal subunit,ribonucleoprotein complex	5	1	RPS25
	RPS28	0.11	0.01	0.05	0	0.02	0	-0.02	-0.02	-0.07	-0.01	-0.07	0.01	0.04	0.04	0.07	0.04	-0.05	-0.03	-0.04	-0.02	0.03	-0.01	0.1	0.01	ribosomal protein S28	cytoplasm	intracellular,ribosome,cytosol,ribosome,nucleus	5	1	RPS28
	RPS3A	0	-0.06	-0.02	-0.04	0.02	0.05	0	0.05	-0.02	-0.04	-0.06	-0.09	0.04	-0.07	0.03	-0.05	0.01	0.05	0.01	0.06	0.06	-0.09	0.12	-0.13	ribosomal protein S3a	cytoplasm,nucleus,nucleolus	intracellular,nucleus,cytosol,ribosome,cytosolic small ribosomal subunit (sensu Eukaryota),ribonucleoprotein complex	5	1	RPS3A
	RPS7	0.04	-0.01	0.03	-0.03	-0.05	0	-0.02	0.01	0.06	0.01	0.02	0.02	0.06	-0.01	0.05	-0.03	0.05	-0.01	0.02	-0.03	0	0.01	0.05	0.02	ribosomal protein S7	nucleus,nucleolus	intracellular,nucleolus,ribosome,cytosol,nucleus	5	5
	RRAS	0.11	0.05	0.11	0.02	0.09	0.03	0.02	0.09	-0.08	-0.04	-0.04	0.01	0.04	0.1	0.02	0.07	0.03	0.07	0.05	0.03	-0.01	0	0.02	-0.04	related RAS viral (r-ras) oncogene homolog	intracellular	intracellular	6	6	RRAS
	RRM1	0.15	0.1	0.11	0.07	-0.08	-0.06	-0.08	-0.06	0.09	0.04	0.06	0.05	0.11	0.06	0.08	0.05	-0.09	-0.04	-0.11	-0.05	0.12	0.04	0.13	0.04	ribonucleoside-diphosphate reductase M1 chain	cytoplasm	cytoplasm	1	1	RRM1
	RSL1D1	0.08	0	0.07	0.02	0	-0.03	-0.03	-0.02	-0.05	-0.06	-0.04	-0.06	0.05	0.03	0.02	0.06	-0.01	-0.03	-0.01	-0.04	0.02	-0.02	-0.01	-0.02	ribosomal L1 domain containing 1	nucleus,nucleolus	intracellular,nucleus,ribosome	5	5	RSL1D1
	S100A10	0.14	0.03	0.1	0.06	-0.2	-0.07	-0.21	-0.08	0.16	0.04	0.15	0.17	0.08	0.04	0.03	0.07	-0.02	-0.01	-0.06	-0.07	0.02	0.12	0.04	-0.06	S100 calcium binding protein A10	cytoplasm	unknown	9	1	S100A10
	SAFB2	0.03	0.02	-0.01	0.04	0.02	0	-0.08	-0.06	0	0.04	0.04	0.05	0.1	-0.01	0.11	-0.02	-0.06	0	-0.06	-0.04	0.03	-0.03	0.07	0.03	scaffold attachment factor B2	nucleus	nucleus,cytoplasm	1	5
	SAP30BP	-0.07	-0.11	-0.11	-0.1	-0.1	-0.12	-0.14	-0.15	-0.02	0.08	-0.02	0.06	0.12	-0.11	0.11	-0.13	0.02	-0.11	0.02	-0.15	0.06	0.06	0.1	0.01	transcriptional regulator protein	intracellular,cytoplasm,nucleus	nucleus	5	6	SAP30BP
	SCAMP2	0.13	0.04	0.11	-0.01	0.09	0.02	0.08	0.05	0.06	0.03	0.05	0.03	0.05	0.04	0.05	-0.02	-0.05	-0.06	-0.07	0.05	0.07	0.04	0.09	-0.01	secretory carrier membrane protein 2	plasma membrane	membrane fraction,membrane,integral to membrane	4	4	SCAMP2
	SEC14L1	0.09	-0.04	0.04	-0.08	0.12	0.05	-0.05	-0.02	-0.04	-0.02	-0.01	0.02	0	-0.03	0.03	-0.03	0	-0.03	0.05	-0.03	-0.01	0	-0.01	-0.02	SEC14 (S. cerevisiae)-like 1 isoform a	cytoplasm	intracellular	6	1
	SELM	0.19	0.14	0.16	0.18	0.07	0.03	0.17	0.15	0.06	0.03	-0.05	-0.09	0.02	0.15	0.05	0.18	-0.11	0.01	-0.13	0.04	0.07	0.01	0.1	-0.06	selenoprotein M precursor	cytoplasm,nucleus	cytoplasm perinuclear region	1	1
	SERF2	-0.02	-0.02	-0.05	-0.03	0.02	0.02	0.04	0.04	-0.17	-0.09	-0.2	-0.1	0.11	-0.06	0.09	-0.06	0	0.02	-0.02	0	0.15	-0.1	0.14	-0.07	small EDRK-rich factor 2	cytoplasm	unknown	9	1	SERF2
	SERPINB6	0.09	0.09	0.01	0.01	-0.13	-0.03	-0.12	-0.06	0.09	0.01	0.11	0.1	0.05	-0.03	0.06	-0.1	-0.02	0.05	-0.07	-0.04	-0.07	0.1	-0.01	-0.01	MSTP057.	cytoplasm	cytoplasm	1	1
	SF3B1	0.04	0.15	-0.03	-0.04	-0.07	-0.03	-0.07	0.04	-0.14	-0.01	-0.08	-0.06	0.06	0.03	0.08	0.11	-0.08	-0.07	-0.05	0.03	0.11	-0.01	0.12	-0.03	splicing factor 3b, subunit 1 isoform 1	nucleus	nucleus,	5	5
	SF3B14	0.06	-0.04	0.11	0.03	0.14	0.08	0.13	0.06	0.03	0.03	0.07	0.09	0.02	-0.01	0	0.06	-0.03	0.09	-0.04	0.06	-0.05	0.04	-0.04	0.05	splicing factor 3B, 14 kDa subunit	nucleus	nucleus	5	5	SF3B14
	SFRS10	0.07	0.1	-0.02	0.16	-0.08	-0.05	-0.12	-0.09	0	0.07	-0.01	-0.01	0.11	0.02	0.12	0.09	0.07	-0.01	0.07	-0.07	0.03	0.03	0.03	0.04	Homo sapiens mRNA for splicing factor, arginine/serine-rich 10 (transformer 2 homolog, Drosophila) variant protein.	nucleus	nucleus	5	5	SFRS10
	SFRS7	-0.12	0.05	-0.05	0.08	0.26	0.07	0.18	0	-0.24	-0.11	-0.2	0.09	0.13	0.03	0.11	-0.09	-0.09	0.13	-0.12	0.09	0.05	0.14	0.06	-0.13	splicing factor, arginine/serine-rich 7	nucleus	nucleus	5	5
	SH3GLB1	0.05	0.13	0.04	0.14	-0.05	-0.03	-0.08	-0.11	0.06	0.02	0.07	-0.01	0.06	0.1	0.05	0.05	0.04	-0.1	0.02	-0.11	-0.01	0.04	0.05	0.02	SH3-containing protein SH3GLB1	cytoplasm	cytoplasm	1	1	SH3GLB1
	SH3KBP1	0	-0.01	0	0.05	-0.07	0.03	-0.14	0.02	0.01	-0.02	0.01	0	0.09	0.04	0.05	0	-0.01	-0.01	-0.01	-0.03	0.02	0.01	0.05	0	SH3-domain kinase binding protein 1 isoform a	cytoplasm	membrane,synaptosome,synapse	4	1	SH3KBP1
	SLBP	0.01	0.02	-0.02	0.02	0	-0.05	0.01	-0.03	NaN	0.04	NaN	0.02	0.13	0.02	0.14	0.03	0	-0.03	0	-0.04	0.01	0.04	0.01	0.01	histone stem-loop binding protein	cytoplasm,nucleus,nucleolus	nucleus	5	1
3	SLC20A2	-0.1	-0.1	0.08	0.11	0.42	0.34	0.58	0.61	-0.38	-0.26	-0.46	-0.5	-0.1	-0.1	0.09	0.11	0.26	0.28	0.58	0.59	-0.14	-0.15	-0.43	-0.48	solute carrier family 20, member 2	cytoplasm,plasma membrane	membrane fraction,integral to plasma membrane,membrane	4	4	SLC20A2
	SLC22A18AS	-0.13	0.01	-0.12	0	-0.12	0.05	-0.14	0.06	0.05	0.05	0	0.04	0.16	-0.07	0.15	0	0.01	-0.02	0.02	0.11	0.07	0.07	0.07	-0.02	solute carrier family 22 (organic cation	intracellular,nucleus	cellular_component	6	6	SLC22A18AS
	SLC25A37	0.28	0.19	0.22	0.15	0.04	0.01	0.12	0.11	0.06	0.05	0.04	0.06	0.11	0.22	0.14	0.14	-0.02	0.01	0.07	0.12	0.06	0.06	0.08	0.05	mitochondrial solute carrier protein	cytoplasm,plasma membrane	mitochondrion inner membrane,multi-pass membrane protein	4	4	SLC25A37
	SLC6A7	0.2	0.04	0.19	0.06	-0.15	-0.03	-0.17	-0.01	0.1	-0.02	0.11	-0.02	0.02	0.05	0.01	0.06	0	-0.02	-0.01	-0.07	0.03	-0.02	0.03	0.07	solute carrier family 6, member 7	cytoplasm,plasma membrane	plasma membrane	4	4
	SLC9A3R1	0.05	0	0.04	0.09	0	0.05	0.01	0.07	-0.13	-0.1	-0.13	-0.1	0.07	0.03	0.12	-0.03	-0.07	-0.01	-0.06	0	0.06	-0.05	0.09	-0.08	solute carrier family 9 (sodium/hydrogen	cytoplasm,plasma membrane	actin cytoskeleton,apical plasma membrane	2	4	SLC9A3R1
	SLTM	0.03	0	0	0.01	0.08	0.02	0.05	0.06	-0.12	-0.05	-0.11	-0.03	0.07	0	0.11	0.02	0.02	0.01	0.01	0.03	0	-0.04	0.01	-0.05	modulator of estrogen induced transcription	nucleus	nucleus	5	5
	SMS	-0.05	-0.03	-0.06	-0.06	0	-0.01	-0.02	-0.03	-0.05	-0.02	-0.09	0.03	0.11	-0.01	0.07	-0.01	-0.06	-0.02	-0.1	0	0.03	0.01	0.08	-0.04	spermine synthase	intracellular	unknown	9	6	SMS
	SNX3	0.13	0.07	0.09	0.07	0	-0.02	-0.06	-0.03	-0.04	0	-0.01	-0.01	0.01	0.07	-0.01	0.05	0.02	0.01	0.02	0.01	0.03	0	0	0.01	sorting nexin 3	cytoplasm	cytoplasm	1	1	SNX3
	SNX6	-0.01	0.04	-0.04	0.03	-0.04	-0.06	-0.05	-0.03	0.03	0.03	-0.11	0.01	0.1	-0.03	0.02	0.01	0.07	-0.02	0.04	0	-0.06	0.02	-0.05	0.02	sorting nexin 6 isoform b	cytoplasm,Golgi	intracellular,cytoplasm	1	3	SNX6
	SPATA12	0.14	0.06	0.14	0.07	-0.01	-0.01	0	0.03	-0.14	0.03	-0.15	-0.03	0.05	0.04	0.04	0.13	0.01	0.01	-0.02	0.06	0.11	-0.01	0.15	-0.05	spermatogenesis associated 12	mitochondrion	unknown	9	8	SPATA12
	SPATS2	0.11	0.06	0.09	-0.05	0.09	0.04	0.05	0.04	-0.1	-0.02	-0.05	0	-0.04	-0.01	-0.03	0.03	0.02	0.02	0	-0.01	-0.03	0.04	-0.02	-0.03	spermatogenesis associated, serine-rich 2	cytoplasm	cytoplasm	1	1
	SPCS1	0.18	0.13	0.16	0.12	0.04	-0.02	0.04	-0.04	NaN	0.01	NaN	0.02	0.07	0.13	0.08	0.13	-0.08	-0.01	-0.11	-0.04	0.06	0.01	0.1	0.02	signal peptidase complex subunit 1 homolog	endoplasmic reticulum,plasma membrane	endoplasmic reticulum,signal peptidase complex,microsome,membrane,integral to membrane,integral to endoplasmic reticulum membrane	4	3	SPCS1
	SPCS2	0.1	0.06	0.02	0.01	0.07	0.05	0	0.03	-0.06	0.03	-0.07	0	0.03	0.01	0.05	0.03	-0.07	0.06	-0.04	-0.03	0.02	0.06	0.1	0.05	signal peptidase complex subunit 2 homolog	cytoplasm,plasma membrane	signal peptidase complex,microsome,integral to membrane	4	4	SPCS2
	SPG20	0.28	0.13	0.18	0.09	-0.05	-0.07	0.03	0	0.08	0.08	0.02	-0.01	0.08	0.12	0.03	0.08	0	-0.09	0.04	-0.03	0	0.08	-0.04	0.03	spartin	cytoplasm	cytoplasm	1	1
	SR140	-0.03	-0.09	-0.09	-0.05	-0.16	-0.03	-0.18	-0.1	-0.07	-0.01	-0.07	-0.03	0.11	-0.02	0.1	-0.03	-0.01	-0.06	-0.03	-0.06	0.1	0.01	0.1	-0.04	U2-associated SR140 protein	nucleus	nucleus	5	5	SR140
	SRM	0.22	0.05	0.16	0.02	-0.12	0	-0.19	-0.03	0.07	-0.05	0.16	0.02	0.02	0	0.02	0.01	0	0.01	-0.03	0.03	-0.02	-0.02	0.01	0.02	spermidine synthase	intracellular	unknown	9	6
	SRRM1	0.11	0.07	0.06	0.07	-0.01	-0.02	-0.06	-0.05	0	0.01	-0.05	0.06	0.06	0.05	0.06	0.08	0.02	-0.01	0.01	-0.06	0.05	0.04	0.09	0.03	serine/arginine repetitive matrix 1	nucleus	nucleus,spliceosome complex	5	5	SRRM1
	SRRM2	0.21	0.06	0.1	-0.03	0.07	-0.01	0.1	0	0.03	0.01	-0.03	-0.02	0.1	0.04	0.03	-0.02	0.02	0.02	0.01	-0.01	0	-0.03	0.05	0.03	splicing coactivator subunit SRm300	cytoplasm,nucleus	nucleus,	5	1
	SSBP1	-0.03	-0.12	-0.16	-0.3	-0.09	-0.05	-0.02	0.11	0.03	-0.03	-0.08	-0.14	-0.17	-0.15	-0.24	-0.3	0.11	0	0.18	0.1	-0.12	-0.09	-0.17	-0.23	single-stranded DNA binding protein 1	mitochondrion,Golgi	mitochondrion	8	8	SSBP1
	STAU1	-0.07	-0.09	-0.06	0.02	-0.03	0.01	-0.02	0.07	-0.09	-0.03	-0.11	-0.1	-0.01	-0.06	0.02	-0.02	-0.11	-0.03	-0.07	-0.01	0.05	-0.09	0.04	-0.07	staufen isoform a	cytoplasm	rough endoplasmic reticulum,localizes exclusively with the rough reticulum endoplasmic	3	1	STAU1
	SUMO2	0.11	-0.01	0.03	0.02	-0.05	0.02	-0.13	-0.02	0.05	0.02	0.09	0.02	0.07	0.03	0.04	0.02	0.03	-0.01	0.08	0.04	0.01	0.04	-0.02	0.05	SMT3 suppressor of mif two 3 homolog 2 isoform a	nucleus	nucleus	5	5	SUMO2
	T85821	0.08	0.02	0.06	0.01	-0.08	0	-0.08	-0.03	-0.01	0.03	-0.08	0.06	0.04	0.02	0.03	0.06	-0.08	0.01	-0.11	-0.08	0.07	0.01	0.11	0.03	yd57b09.r1 Soares fetal liver spleen 1NFLS Homo sapiens cDNA clone IMAGE:112313 5' similar to contains MER25 repetitive element ;, mRNA sequence.	cytoplasm	unknown	9	1
	TARS	-0.16	-0.17	-0.19	-0.18	0.07	0.08	0.13	0.18	-0.15	-0.14	-0.24	-0.19	-0.02	-0.16	-0.02	-0.17	0.03	0.14	0.03	0.17	-0.04	-0.12	-0.02	-0.16	threonyl-tRNA synthetase	cytoplasm	soluble fraction,cytoplasm	1	1	TARS
	TBCB	0.08	0.03	0.09	0.02	-0.02	-0.02	-0.03	-0.01	0.01	0.01	-0.03	0.03	0.14	0.04	0.14	0.01	-0.01	-0.03	-0.08	0	0.04	0.03	0.13	0.04	cytoskeleton associated protein 1	cytoplasm,plasma membrane	cytoskeleton,microtubule	2	4
	TDG	0.04	0.03	0.03	0.02	0.08	0.01	-0.03	-0.04	-0.1	0	-0.04	0.02	0.12	0.01	0.09	0.01	0.04	0.01	0.01	-0.01	0	0.01	0	0	thymine-DNA glycosylase	nucleus	nucleus,nucleoplasm	5	5	TDG
	TES	0.11	0.05	0.11	0.05	-0.01	-0.02	-0.01	-0.08	0	0.01	0.01	0	0.06	0.04	0.04	0.11	0	0.01	0	-0.03	0	0.05	0.02	0.04	testin isoform 1	intracellular	unknown	9	6	TES
	TFAM	0.09	0.03	0.05	0.05	0.11	0.05	0.09	0.04	-0.13	-0.03	-0.15	-0.02	0.03	0.04	0.04	0.03	0.03	0.04	0.02	0.05	0.07	-0.03	0.08	-0.04	transcription factor A, mitochondrial	mitochondrion	nucleus,mitochondrion	5	8
	TIMP2	0.06	0.08	0.11	-0.04	0.03	0.1	0.05	0.04	0.08	0.04	0.08	0.11	-0.01	-0.13	-0.02	0.16	-0.07	0.02	-0.08	-0.02	-0.02	0.11	-0.01	0.02	tissue inhibitor of metalloproteinase 2	cytoplasm	extracellular,plasma membrane	4	1
	TJP1	0.1	0.03	0.03	0.04	0.05	0.02	0.08	0.05	0.03	0.01	0.01	0.01	0.05	0.05	0.06	0.04	-0.06	0.05	-0.06	0.06	0.06	0.02	0.06	0.02	tight junction protein 1 isoform b	Golgi,plasma membrane	Cell membrane; Peripheral membrane protein; Cytoplasmic side. Cell junction,	4	3
	TLCD1	0.08	-0.02	0.05	0.01	-0.11	-0.04	-0.11	-0.05	0.08	0	0.07	-0.01	0.1	-0.02	0.1	0	-0.11	-0.02	-0.13	0.04	0.11	0.03	0.11	0.04	TLC domain containing 1	cytoplasm,plasma membrane	plasma membrane	4	4
	TLN2	0.17	0.14	0.08	0.09	0.06	0	0.02	0.11	-0.16	-0.15	-0.16	-0.1	0.13	0.11	0.16	0.09	0.01	0.03	0.01	0.09	0.1	-0.11	0.13	-0.14	talin 2	cytoplasm	cytoskeleton,intercellular junction,actin cytoskeleton,synapse	2	1	TLN2
	TLOC1	0.07	-0.01	0.07	0.12	-0.06	-0.05	-0.07	-0.01	0.05	0.01	0.04	-0.01	0.03	0.07	0.05	-0.03	0.04	0.06	0.02	-0.02	0.03	-0.03	0.03	0.04	translocation protein 1	endoplasmic reticulum	endoplasmic reticulum,membrane,integral to membrane	4	3	TLOC1
	TMEM123	0.02	0.03	-0.05	0.07	0.05	-0.07	0.1	0	NaN	0.02	NaN	0.03	0.15	0.07	0.16	0.09	-0.09	0.02	-0.12	-0.02	0.14	0.05	0.14	0.03	pro-oncosis receptor inducing membrane injury	intracellular	extracellular,plasma membrane	4	6	TMEM123
	TMEM132D	0.16	0.08	0.03	0.03	0.03	0.01	-0.02	0	-0.01	0.04	-0.03	-0.01	0.09	0.05	0.09	0.01	0.04	-0.01	0.04	0	0.01	0.01	0.06	-0.01	hypothetical protein LOC121256	cytoplasm,plasma membrane	membrane,single-pass type i membrane protein	4	4	TMEM132D
	TMEM49	0.15	0.01	0.1	-0.03	0.02	0	0.01	-0.06	-0.13	-0.09	-0.08	-0.07	0.11	-0.07	0.08	-0.01	-0.03	-0.05	-0.04	-0.04	0.09	-0.08	0.11	-0.05	transmembrane protein 49	cytoplasm	endoplasmic reticulum,integral to membrane	4	1	TMEM49
	TMPO	0.18	0.1	0.09	0.05	0.06	-0.04	-0.03	-0.04	-0.03	0.07	0.02	0.05	0.06	0.1	0.05	0.08	0.03	-0.02	0.01	-0.11	0	0.05	0.04	-0.01	thymopoietin isoform alpha	nucleus	nucleus,nuclear envelope,chromosome	5	5	TMPO
	TOMM7	0.13	0.03	0.09	0.03	-0.08	-0.05	-0.09	0	0.06	0.01	0.06	0.02	0.12	0.04	0.1	0.01	-0.09	-0.05	-0.12	-0.05	0.09	0.03	0.11	0.01	6.2 kd protein	cytoplasm,mitochondrion	mitochondrion,outer,plasma membrane	4	1
	TOMM70A	0.18	0.13	0.19	0.1	0.18	0.03	0.16	0.12	-0.13	-0.04	-0.13	-0.07	0.03	0.07	0.03	0.09	0.1	0.07	0.08	0.06	-0.06	-0.1	-0.06	-0.03	translocase of outer mitochondrial membrane 70	mitochondrion,plasma membrane	mitochondrion,plasma membrane	4	4
	TOP1	0.15	0.06	0.12	0.07	-0.01	-0.04	-0.06	-0.04	0.01	0.02	0.01	0	0.04	0.05	0.05	0.08	0.02	-0.04	0.01	-0.04	0.01	0.01	0.02	0.02	DNA topoisomerase I	nucleus,nucleolus	chromatin,nucleus,nucleoplasm,nucleolus	5	5	TOP1
	TPM1	0.12	0.03	0.05	-0.05	0.08	-0.01	0.07	0	-0.11	0	-0.11	0.05	0.04	-0.02	0.06	0	-0.07	0	-0.09	-0.01	0.1	0.06	0.12	0.04	tropomyosin 1 alpha chain isoform 1	cytoplasm	cytoplasm,cytoskeleton,muscle thin filament tropomyosin	2	1	TPM1
	TPM3	0.06	0.09	0.07	-0.01	0	-0.08	0.04	0.02	-0.06	-0.01	-0.07	0.07	0.06	0.06	0.07	0.04	-0.15	-0.03	-0.15	-0.07	0.06	0.06	0.08	0.05	Tropomyosin 3.	cytoplasm	cytoplasm,cytoskeleton.microfilament	2	1	TPM3
	TRAPPC6A	0.12	0.04	0.13	-0.02	-0.02	-0.02	-0.03	-0.04	0.02	-0.01	0.03	0.09	0.05	0.02	0.06	0.02	-0.03	-0.01	-0.07	-0.07	0.08	-0.03	0.11	0.1	trafficking protein particle complex 6A	Golgi	golgi apparatus,cis-golgi network	3	3	TRAPPC6A
	TRIM25	0.15	0.05	0.12	0.09	0	-0.04	-0.11	-0.05	-0.03	0.04	0.06	0.1	0.09	0.1	0.11	0.07	-0.07	0	-0.11	-0.07	0.12	0.06	0.17	0.14	tripartite motif-containing 25	cytoplasm	cytoplasm	1	1
	TUBA1B	0.02	-0.02	0.02	0.03	0.03	-0.01	0.01	-0.04	-0.16	0	-0.14	0.01	0.05	-0.01	0.04	0.02	-0.06	-0.01	-0.09	0	0.11	-0.05	0.13	0.03	tubulin, alpha, ubiquitous	cytoplasm	microtubule,protein complex	9	1	TUBA1B
	TUBA6	0.19	0.02	0.18	-0.05	-0.03	0	-0.09	-0.02	-0.04	-0.02	-0.05	-0.05	0.03	-0.02	-0.01	-0.04	0	-0.05	-0.03	-0.06	-0.02	-0.01	0.01	-0.06	tubulin alpha 6	cytoplasm	#N/A	9	1	TUBA1C
	TUBB2C	-0.02	0.02	-0.02	-0.05	0.02	-0.01	-0.02	0.04	-0.06	-0.03	-0.08	0.06	0.12	0	0.08	-0.04	-0.07	-0.05	-0.12	0.03	0.07	0.04	0.09	-0.04	tubulin, beta, 2	cytoplasm	cytoplasm,cytoskeleton,microtubule,protein complex	2	1	TUBB2C
	TWF1	0.07	-0.01	-0.02	-0.04	-0.04	-0.04	-0.08	-0.06	-0.02	0.02	-0.03	0	0.11	0	0.13	-0.02	0.12	-0.03	0.13	-0.03	-0.02	0.04	0.01	0	twinfilin 1	cytoplasm	cytoplasm,diffuse cytoplasmic localization with perinuclear and g-actin-rich cortical actin structures sublocalization,also found at membrane ruffles and cell-cell contacts	4	1
	TXN	0.12	0.08	0.08	-0.01	-0.01	0.04	-0.03	-0.02	0.02	-0.02	-0.03	0	0.07	0.06	0.07	0.01	0.06	-0.01	-0.06	-0.06	-0.09	0.02	0.01	0.03	thioredoxin	intracellular	cytoplasm	1	6	TXN
	TXNL1	-0.04	-0.12	-0.16	-0.29	-0.09	-0.06	-0.1	-0.09	0.1	0.07	0.13	0.09	0.11	-0.12	0.12	-0.28	-0.02	-0.05	-0.03	-0.1	0.03	0.06	0.01	0.13	thioredoxin-like 1	cytoplasm,nucleus	cytoplasm	1	1	TXNL1
	TXNRD1	-0.05	-0.07	-0.09	-0.06	0.04	0.02	0.06	0	-0.07	0	-0.15	-0.04	0.06	-0.03	0.06	-0.05	0	0.04	-0.01	0.01	0.01	-0.01	0.02	-0.05	thioredoxin reductase 1	intracellular,cytoplasm,nucleus	cytoplasm	1	6
	U2AF1	0.02	-0.09	-0.01	-0.1	0.17	0.19	0.08	0.11	-0.21	-0.2	-0.13	-0.15	0.05	-0.08	0.04	-0.06	0.03	0.19	0.04	0.13	0.01	-0.2	-0.01	-0.17	U2 small nuclear RNA auxillary factor 1 isoform	nucleus	nucleus	5	5	U2AF1
	UAP1	0.14	0.01	0.1	0.06	-0.05	-0.01	-0.04	-0.01	0.06	-0.02	0.03	0.01	0.07	0.01	0.05	0.01	-0.04	0.04	-0.09	-0.02	0.06	-0.01	0.06	0.04	UDP-N-acteylglucosamine pyrophosphorylase 1	cytoplasm	cytoplasm,in spermatozoa,localized to the principal piece of the tail,the neck region of the head and to a lesser extent,the midpiece of the tail	1	1	UAP1
	UBE2D2	-0.01	0.01	-0.09	-0.03	0.04	-0.03	0.02	0.06	-0.18	-0.07	-0.21	0.04	0.12	0	0.1	-0.02	0.03	0.08	0.01	0.04	0.08	-0.01	0.1	-0.08	ubiquitin-conjugating enzyme E2D 2 isoform 2	intracellular	unknown	9	6
	UBE2L3	0.07	0.01	0.03	0	0.04	0	0.03	-0.01	-0.07	0	-0.1	-0.05	0.13	0.03	0.13	0.03	-0.01	-0.01	-0.02	0.01	0.13	0.01	0.17	-0.01	ubiquitin-conjugating enzyme E2L 3 isoform 2	cytoplasm,nucleus	cytoplasm,nucleus	1	1
	UBE2Q2	0.09	0	0.11	0.05	-0.01	-0.02	-0.01	0.02	0.06	0.01	0.07	0	0.03	0.03	0.04	0.06	-0.04	0.02	-0.04	-0.02	0.01	0.01	0.02	0.05	ubiquitin-conjugating enzyme E2Q (putative) 2	cytoplasm	cytoplasm	1	1
	UBE2V1	-0.08	-0.08	-0.07	-0.07	0.05	0.07	0.1	0.1	-0.09	-0.08	-0.15	-0.1	0.27	-0.08	0.3	-0.04	-0.22	0.03	-0.27	0.09	0.27	-0.09	0.3	-0.1	ubiquitin-conjugating enzyme E2 variant 1	intracellular	nucleus,isoform 3 membrane protein ,isoform 5: membrane,multi-pass membrane protein	4	6	Kua-UEV
	UGCG	0.05	0.04	0.05	0.08	0.02	-0.01	0	-0.03	-0.1	0	-0.1	-0.07	0.08	-0.01	0.08	0.04	-0.03	0.01	-0.06	-0.05	0.04	-0.01	0.06	0	ceramide glucosyltransferase	cytoplasm,plasma membrane	extracellular space,membrane fraction,cytoplasm,endoplasmic reticulum,membrane,integral to membrane	4	4	UGCG
	UGP2	0.16	0.02	0.18	0.04	-0.1	0.02	-0.11	-0.03	NaN	0.02	NaN	0.04	-0.02	0.04	-0.01	0.02	0.01	-0.05	-0.03	-0.01	-0.04	-0.01	0.02	0.06	UDP-glucose pyrophosphorylase 2 isoform b	cytoplasm	cytoplasm	1	1	UGP2
	UPK2	0.11	0.02	0.09	0.02	0.06	0.01	-0.15	-0.03	-0.05	-0.01	0.04	0.02	0.08	-0.01	0.03	0.04	0.09	0.05	0.02	-0.02	-0.09	-0.02	-0.04	0.03	uroplakin 2	endoplasmic reticulum	endoplasmic reticulum,integral to plasma membrane,membrane,integral to membrane,integral to endoplasmic reticulum membrane	4	3	UPK2
	UQCRB	0.09	0.01	0.11	0.01	-0.11	-0.06	-0.14	-0.13	NaN	0.03	NaN	0.07	0.04	0.04	0.04	0.09	-0.04	-0.09	-0.05	-0.1	0	0.02	0.02	0.08	ubiquinol-cytochrome c reductase binding	cytoplasm,mitochondrion	mitochondrion,plasma membrane	4	1
	UQCRFS1	0.01	-0.01	0.03	0.02	-0.09	-0.03	-0.1	-0.01	-0.05	-0.03	-0.04	-0.02	0.05	-0.02	0.05	0.05	0.03	-0.06	0.01	-0.06	0.01	-0.08	0.04	0.04	ubiquinol-cytochrome c reductase, Rieske	cytoplasm	mitochondrion,,plasma membrane,intracellular	4	1
5	USP10	0.01	0	0.01	-0.04	-0.15	-0.13	-0.14	-0.16	0.09	0.13	0.08	0.15	0.02	-0.04	0.05	-0.01	-0.05	-0.17	-0.07	-0.11	0.03	0.13	0.09	0.09	ubiquitin specific protease 10	cytoplasm	cytoplasm	1	1	USP10
5	USP14	-0.04	-0.07	-0.08	-0.06	-0.02	0.04	-0.03	0.04	0.14	0.16	0.12	0.12	0.09	-0.01	0.11	-0.03	0.01	-0.02	0.02	0.06	0.06	0.1	0.08	0.13	ubiquitin specific protease 14 isoform a	intracellular	soluble fraction,synaptosome	6	6	USP14
	VAPA	0.13	0.08	0.14	-0.05	0.05	0.06	0.06	0.18	-0.11	0.11	-0.05	0.02	0.15	0.07	0.13	0.01	-0.06	-0.05	-0.02	-0.08	0.04	0.06	0.02	0.01	vesicle-associated membrane protein-associated	endoplasmic reticulum	membrane,integral to membrane	4	3	VAPA
	VASP	0.16	0.01	0.13	0.08	0	0	0	0	-0.01	0.05	-0.02	-0.01	0	0.02	-0.02	0.08	-0.03	-0.01	-0.02	0	0.03	-0.01	0.03	0.02	vasodilator-stimulated phosphoprotein isoform 1	cytoplasm	cytoplasm,cytoskeleton	2	1
	VBP1	0.1	0.06	0.06	0.12	-0.02	-0.03	0	-0.02	-0.03	0.04	-0.08	0.01	0.02	0.12	0.08	0.12	0.15	-0.05	-0.03	-0.04	-0.15	-0.07	-0.01	0.06	von Hippel-Lindau binding protein 1	cytoplasm,nucleus	cytoplasm,nucleus,in complex with vhl can translocate to the nucleus	1	1	VBP1
5	VCL	0.18	0.18	0.17	0.13	0.01	-0.04	0.03	0.05	0.06	0.12	0.1	0.18	0.16	0.17	0.17	0.17	-0.02	-0.02	0.02	0.04	0.11	0.11	0.15	0.13	vinculin isoform meta-VCL	cytoplasm	cytoskeleton,plasma membrane,intracellular	2	1	VCL
	VIL2	0.14	0.09	0.14	0.04	-0.03	0.01	-0.09	-0.02	0.01	-0.01	0.09	0.02	-0.23	0.07	-0.28	0.08	0.11	-0.02	0.1	-0.04	-0.18	0.01	-0.24	0.03	villin 2	plasma membrane,cytoskeleton	cytoplasm,cytoskeleton,plasma membrane	2	4	EZR
	VMD2L3	0.02	0.01	-0.02	0.04	0.02	-0.06	0.04	0.04	-0.04	-0.05	-0.06	0	0.05	0	0.06	0.01	-0.06	-0.01	-0.02	0.03	0.06	-0.04	0.04	0	vitelliform macular dystrophy 2-like 3 isoform	cytoplasm,plasma membrane	#N/A	9	4	BEST3
	vPS26A	0.17	0.1	0.21	0.1	-0.11	-0.07	-0.13	-0.1	0.11	0.06	0.13	0.04	0.04	0.08	-0.02	0.07	-0.02	-0.05	-0.05	-0.08	0.05	0.04	0.05	0.05	vacuolar protein sorting 26 A isoform 1	cytoplasm,plasma membrane	endosome,cytosol,plasma membrane	4	4	VPS26A
	VPS26A	0.04	-0.01	-0.01	-0.03	0.03	-0.01	0.01	0	NaN	-0.01	NaN	-0.04	0.06	-0.01	0.05	-0.03	0.01	-0.02	0.01	0.01	0.04	0.01	0.08	-0.04	vacuolar protein sorting 26 A isoform 1	cytoplasm,plasma membrane	endosome,cytosol,plasma membrane	4	4	VPS26A
	VPS29	-0.18	-0.07	-0.45	-0.19	0.27	0.07	0.15	0.15	NaN	-0.21	NaN	-0.2	0.26	-0.12	0.39	-0.21	-0.09	0.11	-0.09	0.16	0.26	-0.21	0.28	-0.15	Homo sapiens x 007 protein mRNA, complete cds.	cytoplasm		9	1	VPS29
	VPS4B	0.13	0.04	0.1	0.02	-0.05	-0.07	-0.06	-0.03	0	0.01	0.01	-0.02	0.05	0.04	0.02	0	-0.06	-0.04	-0.09	-0.03	0.06	0.02	0.06	-0.02	vacuolar protein sorting factor 4B	intracellular	endosome,vacuole,membrane	4	6	VPS4B
	WASF2	0.12	0.04	0.1	0.06	-0.12	-0.04	-0.12	-0.02	0.01	0.03	0.03	0.06	0.12	-0.01	0.1	0.01	-0.13	0.04	-0.13	-0.04	0.08	-0.01	0.09	0.03	WAS protein family, member 2	cytoplasm,cytoskeleton	cytoskeleton	2	2
	WBSCR1	0.08	0	0	-0.02	0.04	-0.01	0.03	-0.02	0.02	0	-0.03	0.01	0.06	-0.02	0.05	-0.03	0.04	-0.02	0.04	0.02	-0.02	-0.02	-0.02	0	eukaryotic translation initiation factor 4H	cytoplasm	#N/A	9	1	EIF4H
	WDR1	0.07	-0.01	0.03	-0.01	0.05	0	0.05	0.02	-0.05	-0.02	-0.09	-0.03	0.06	-0.02	0.07	-0.03	-0.02	-0.01	-0.04	0.01	0.05	-0.02	0.09	-0.02	WD repeat-containing protein 1 isoform 1	cytoplasm	cytoplasm,cytoskeleton	2	1	WDR1
	WDR43	0.11	0.03	0.05	0.04	0.01	-0.02	-0.03	-0.05	-0.03	0.02	-0.07	0.03	0.1	0.01	0.1	0.05	0.03	-0.01	0.08	-0.03	0.05	0.02	0.1	0.01	WD repeat protein 43.	nucleus,nucleolus	nucleus	5	5	WDR43
	WDR66	0.32	0.05	0.37	0.19	0.08	0.03	0.11	0.11	0.04	-0.05	-0.01	-0.1	-0.08	0.05	-0.11	0.13	0.04	0.03	0.02	0.12	-0.04	-0.07	-0.02	-0.08	WD repeat domain 66	Golgi	unknown	9	3	WDR66
	XAGE1	0.16	0.08	0.1	0.06	-0.06	-0.02	-0.07	-0.06	0.01	-0.03	0	0	0.08	0.02	0.06	0.03	0	-0.01	-0.01	-0.01	0.02	0.02	0.03	0.01	X antigen family, member 1D isoform 1c	intracellular	#N/A	6	6	XAGE1D
	XRCC6	0.1	0.01	0.05	-0.03	-0.04	-0.02	-0.1	-0.04	0.01	0.01	0.05	0	0.14	0.02	0.11	0.01	0.05	-0.01	0.05	-0.05	0.01	-0.01	0.03	0.06	ATP-dependent DNA helicase II, 70 kDa subunit	nucleus	plasma membrane,nucleus	4	5
	YAF2	0.03	0.04	-0.03	-0.01	-0.08	-0.05	-0.1	0	0.03	0.01	0	0.04	0.07	-0.02	0.07	-0.04	-0.05	-0.04	-0.07	-0.04	0.06	-0.01	0.08	0.01	YY1 associated factor 2 isoform b	nucleus	nucleus	5	5
	YAP1	0.15	0.1	0.16	0.05	-0.15	-0.04	-0.17	-0.03	0.12	0.08	0.11	0.02	0.1	0.01	0.08	0.06	-0.15	-0.05	-0.2	-0.07	0.08	0.06	0.13	0.05	Yes-associated protein 1, 65kDa isoform 2	cytoplasm	transcription factor complex	1	1	YAP1
	YBX1	0.11	0.05	0.12	-0.01	-0.05	0	-0.07	-0.02	0.05	-0.03	0.07	-0.01	0.05	0.04	0.02	0.03	0.01	0	0.05	0.03	0	0.01	-0.01	-0.02	nuclease sensitive element binding protein 1	nucleus,nucleolus	nucleus	5	5	YBX1
	YT521	0.09	0	0.06	-0.01	0.1	-0.04	0.09	-0.07	-0.15	0.07	-0.15	-0.01	0.04	0.02	-0.01	0.03	-0.05	-0.02	-0.07	0.01	0.07	0	0.09	0	splicing factor YT521-B isoform 1	nucleus	#N/A	9	5	YTHDC1
	YWHAE	0.19	0.19	0.13	0.15	-0.14	-0.12	-0.17	-0.21	0.15	0.1	0.11	0.11	0.18	0.16	0.19	0.13	-0.09	-0.13	-0.19	-0.2	-0.05	0.09	0.13	0.09	tyrosine 3/tryptophan 5 -monooxygenase	intracellular	cytoplasm	1	6
	YWHAE	0.24	0.1	0.23	0.12	-0.01	0	-0.07	-0.06	0.05	0.02	0.08	0.07	0	0.08	0	0.15	0.08	0	0.08	-0.04	-0.02	0.02	-0.02	0.06	tyrosine 3/tryptophan 5 -monooxygenase	intracellular	cytoplasm	1	6
	YY1	0.11	0.06	0.11	0.02	-0.01	-0.01	0	0.04	-0.02	-0.03	-0.03	-0.01	0.01	0.04	0.02	0.05	-0.09	0.01	-0.11	0.06	0.05	0	0.07	0	YY1 transcription factor	nucleus	intracellular,nucleus,transcription factor complex	5	5	YY1
	ZCD1	0.1	0	0.1	0.02	-0.04	-0.02	-0.16	-0.07	0	-0.02	0.07	0.03	0.09	0.01	0.03	0.04	0	-0.06	0.01	-0.07	-0.02	0.05	-0.03	0.03	CDGSH iron sulfur domain 1	cytoplasm	#N/A	9	1	CISD1
	ZFAND2A	0.02	0.03	0	-0.04	-0.11	0	-0.13	-0.08	0.07	0.07	0.05	0.02	0.09	-0.02	0.09	-0.02	0.08	-0.04	0.07	0	-0.04	0.01	-0.01	0.05	zinc finger, AN1-type domain 2A	cytoplasm	cytoplasm ,nucleus	1	1	ZFAND2A
	ZFR	0.19	0.04	0.13	0.05	0.24	0.1	0.08	0.05	-0.27	-0.09	-0.15	-0.05	0.12	0.07	0.07	-0.01	0.06	0.13	-0.02	0	-0.04	-0.12	0.01	-0.04	zinc finger RNA binding protein	nucleus	Nucleus	5	5
	ZFYVE21	0.09	-0.02	0.08	0.1	-0.09	-0.07	-0.09	-0.08	0.02	0.05	0.02	0.07	0.09	0.08	0.09	0.07	-0.13	-0.06	-0.16	-0.05	0.09	0.08	0.14	0.08	zinc finger, FYVE domain containing 21	cytoplasm	unknown	9	1	ZFYVE21

## Sheet: validation analysis
protein name	comparison	R value from the library movies analysis	is there agreement	R value in 8/12/2011	separate CTs analysis	R value on the '07/12/11 movie	separate CTs agreement	sig. p-value in other comparison	good movies	agreement	known
ARPC3	contrast vs. velocity	-0.22	1	-0.16	+	-0.05	+		1	1	TRUE
ATP5J2	contrast vs. velocity	-0.208585	0.5	-0.0560297	+				1	1	FALSE
CACNA2D1	protein vs. velocity	-0.24	1	-0.14	+	0	too many cells		1	1	FALSE
CALM3	contrast vs. velocity	-0.29	1	-0.14	+	-0.11	+		1	1	FALSE
CHORDC1	correlation, vel_next	-0.17153	1	-0.139693	+				1	1	FALSE
CLIC4	protein vs. velocity	0.159713		0.0284001	-				1	1	TRUE
CSNK1A1	contrast,vel_next	-0.17	0.5	-0.09	a bit too many cells, partial agreement	-0.05	+		1	1	TRUE
FIGN	correlation, vel_next	-0.150473	1	-0.251742	+				1	1	FALSE
HMGN3	contrast vs. angle change	0.153	0.5	0.0444553	+/-				1	1	FALSE
HMMR	contrast vs. velocity	0.15	-	too many cells	too many cells	0.11	+		1	1	TRUE
ISOC1	correlation, vel_next	-0.207982	1	-0.10225	+			-0.13 (C1)	1	1	FALSE
MYLE	contrast vs. velocity	-0.168751		0.03758623 (-0.05 in the last frames, there were very few cells in the first frames - try to repeat it)	+/-				1	0	FALSE
PSMA7	protein vs. velocity	0.37704		-0.0204745	-			-0.11(C1)	1	0	FALSE
PSMC4	correlation, vel_next	-0.163505	0.5	-0.0533756	+				1	1	TRUE
TARS	prot,vel_next	-0.18	0		-	0.05	-		1	0	FALSE
TFAM	correlation, vel_next	-0.158282	0.5	-0.0379529	+				1	1	FALSE
VBP1	correlation, vel_next	-0.157381	1	-0.0839319	+				1	1	FALSE
YAP1	contrast,vel_next	-0.17	1	-0.08	only 2 fovs	-0.02	too many cells		1	1	TRUE
VPS29	prot,vel_next	-0.17	1	-0.18					1	1	FALSE
